# Supplementary material for: Dynamic evolution of the alpha (α) and beta (β) keratins has accompanied integument diversification and the adaptation of birds into novel lifestyles
Source: BMC Evol Biol. 2014 Dec 12;14:249. doi: 10.1186/s12862-014-0249-1 (PMC4264316; doi:10.1186/s12862-014-0249-1)
Supplement: Additional file 1: — Is reprinted with permission from Zhang et al . [ 41 ] and lists the copy numbers of the Alpha (α)- and beta (β)-keratin for each species of mammal, reptile and bird used in this study. Copy numbers for mammalian α-keratins [7], green anole β-keratins [35], green sea turtle β-keratins [10] and crocodilian β-keratins [9] were obtained from their respective studies. Species in bold have an aquatic or semi-aquatic lifestyle and those with an asterisk next to their name have a predatory lifestyle. [file 12862_2014_249_MOESM1_ESM.xlsx]

## Sheet: Sheet1
	Type I	Type II	Total	Total
English name	α-keratins	α-keratins	α-keratins	β-keratins
Mammals
Human	28	26	54	0
Opossum	35	27	62	0
House mouse	27	26	53	0
Platypus	27	20	47	0
Non-avian reptiles
Green anole lizard	20	21	41	40
Green sea turtle	17	14	31	26
American alligator	23	21	44	20
Saltwater crocodile	20	20	40	21
Birds
Adelie penguin	15	18	33	33
American crow	14	17	31	24
American flamingo	13	17	30	19
Anna's hummingbird	14	16	30	40
*Bald eagle	13	17	30	15
*Barn owl	12	18	30	6
Bar-tailed trogon	12	18	30	39
Brown mesite	15	22	37	37
Budgerigar	15	11	26	71
Carmine bee-eater	10	17	27	18
Chicken	14	13	27	133
Chimney swift	16	15	31	33
Chuck-will’s-widow	13	21	34	21
Common cuckoo	12	16	28	47
Common ostrich	17	14	31	23
Crested ibis	17	17	34	29
Cuckoo-roller	12	19	31	23
Dalmatian pelican	15	18	33	19
Downy woodpecker	11	18	29	39
Emperor penguin	14	18	32	38
Golden-collared manakin	15	11	26	31
Great cormorant	13	19	32	11
Great crested grebe	17	19	36	16
Grey crowned crane	14	18	32	18
Hoatzin	15	16	31	34
Kea	17	16	33	33
Killdeer	16	17	33	58
Little egret	18	18	36	27
MacQueen’s Bustard	15	19	34	20
Medium ground-finch	14	15	29	43
Northern fulmar	14	19	33	16
Peking duck	14	16	30	46
*Peregrine falcon	18	17	35	35
Pigeon	13	15	28	81
Red-crested turaco	14	18	32	39
*Red-legged seriema	16	15	31	21
Red-throated loon	15	20	35	15
Rhinoceros hornbill	14	18	32	16
Rifleman	15	14	29	18
Speckled mousebird	15	21	36	17
Sunbittern	13	16	29	19
*Turkey vulture	16	22	38	17
White-throated tinamou	15	17	32	27
*White-tailed eagle	14	17	31	19
White-tailed tropicbird	14	17	31	15
Wild turkey	13	14	27	46
Yellow-throated Sandgrouse	14	19	33	29
Zebra finch	18	13	31	149
