# Supplementary material for: Dynamic evolution of the alpha (α) and beta (β) keratins has accompanied integument diversification and the adaptation of birds into novel lifestyles
Source: BMC Evol Biol. 2014 Dec 12;14:249. doi: 10.1186/s12862-014-0249-1 (PMC4264316; doi:10.1186/s12862-014-0249-1)
Supplement: Additional file 2: — Contains tables listing the number of α- and β-keratins determined by our annotation and phylogenies for each species in this study. [file 12862_2014_249_MOESM2_ESM.xlsx]

## Sheet: TypeI Alpha-keratins
Scientific Latin Species	English name	Total	KRT10	KRT12	KRT13	KRT14	KRT15	KRT16	KRT17	KRT18	KRT19	KRT20	KRT23	KRT24	KRT28	KRT31 (Ha1)	KRT35 (Ha5)	KRT36 (Ha6)	KRT42	Other mammalian/human Keratins
Alligator mississippiensis	American alligator	23	1	1	0	5	2	1	1	1	2	1	1	0	1	2	0	1	3	0
Crocodylus porosus	Saltwater crocodile	19	1	2	1	4	1	0	3	1	1	1	1	0	0	0	1	0	2	0
Chelonia mydas	Green sea turtle	17	0	1	0	3	1	0	1	2	2	1	1	1	1	0	0	0	3	0
Chrysemys picta belli	Western painted turtle	13	0	1	0	2	1	1	0	1	2	1	1	0	0	0	0	0	3	0
Pelodiscus sinensis	Chinese soft-shelled turtle	10	0	1	0	2	1	0	0	0	2	0	1	1	0	0	0	0	2	0
Anolis carolinensis	Green anole lizard	20	0	1	1	4	1	0	0	2	5	1	0	0	1	0	0	2	2	0
Homo sapiens	Human	28	1	1	1	1	1	1	1	1	1	1	1	1	1	1	1	1	0	12
Acanthisitta chloris	Rifleman	15	0	1	0	3	1	0	2	0	1	1	1	0	0	0	0	0	5	0
Anas platyrhynchos domestica	Peking duck	14	0	1	0	3	1	0	2	0	1	1	1	0	0	0	0	0	4	0
Antrostomus carolinensis	Chuck-will’s-widow	13	0	1	0	2	1	0	3	0	1	1	1	0	0	0	0	0	3	0
Apaloderma vittatum	Bar-tailed trogon	12	0	1	0	2	1	0	3	0	1	1	1	0	0	0	0	0	2	0
Aptenodytes forsteri	Emperor penguin	14	0	1	0	4	1	0	2	0	1	1	1	0	0	0	0	0	3	0
Balearica regulorum gibbericeps	Grey crowned crane	14	0	1	0	3	1	0	2	0	1	1	1	0	0	0	0	0	4	0
Buceros rhinoceros silvestris	Rhinoceros hornbill	14	0	1	0	3	2	0	2	0	1	1	1	0	0	0	0	0	3	0
Calypte anna	Anna's hummingbird	14	0	1	0	3	1	0	2	0	1	1	1	0	0	0	0	0	4	0
Cariama cristata	Red-legged seriema	16	0	2	0	3	1	0	2	0	1	1	1	0	0	0	0	0	5	0
Cathartes aura	Turkey vulture	16	0	1	0	5	1	0	2	0	1	1	1	0	0	0	0	0	4	0
Chaetura pelagica	Chimney swift	16	0	1	0	3	1	0	2	1	1	1	1	0	0	0	0	0	5	0
Charadrius vociferus	Killdeer	16	0	1	0	4	1	0	2	0	1	1	1	0	0	0	0	0	5	0
Chlamydotis undulata	MacQueen's bustard	15	0	1	0	3	1	0	3	0	1	1	1	0	0	0	0	0	4	0
Colius striatus	Speckled mousebird	15	0	1	0	4	1	0	2	0	1	1	1	0	0	0	0	0	4	0
Columba livia	Pigeon	13	0	1	0	3	1	0	2	0	1	1	1	0	0	0	0	0	3	0
Corvus brachyrhynchos	American crow	14	0	1	0	3	1	0	2	0	1	1	1	0	0	0	0	0	4	0
Cuculus canorus	Common cuckoo	12	0	1	0	2	1	0	2	1	1	1	1	0	0	0	0	0	2	0
Egretta garzetta	Little egret	18	0	1	0	4	1	0	2	1	1	1	1	0	0	0	0	0	6	0
Eurypyga helias	Sunbittern	13	0	1	0	3	1	0	2	0	1	1	1	0	0	0	0	0	3	0
Falco peregrinus	Peregrine falcon	18	0	1	0	4	1	0	2	1	1	1	1	0	0	0	0	0	6	0
Fulmarus glacialis	Northern fulmar	14	0	1	0	3	1	0	2	0	1	1	1	0	0	0	0	0	4	0
Gallus gallus	Chicken	14	0	1	0	3	1	0	2	0	1	1	1	0	0	0	0	0	4	0
Gavia stellata	Red-throated loon	15	0	1	0	3	1	0	3	0	1	1	1	0	0	0	0	0	4	0
Geospiza fortis	Medium ground-finch	14	0	1	0	3	1	0	2	0	1	1	1	0	0	0	0	0	4	0
Haliaeetus albicilla	White-tailed eagle	14	0	1	0	3	1	0	2	0	1	1	1	0	0	0	0	0	4	0
Haliaeetus leucocephalus	Bald eagle	13	0	1	0	4	1	0	2	0	1	1	1	0	0	0	0	0	2	0
Leptosomus discolor	Cuckoo-roller	12	0	1	0	2	1	0	2	0	1	1	1	0	0	0	0	0	3	0
Manacus vitellinus	Golden-collared manakin	15	0	1	0	3	1	0	2	0	0	1	1	0	0	0	0	0	6	0
Meleagris gallopavo	Turkey	13	0	1	0	3	1	0	2	0	1	1	1	0	0	0	0	0	3	0
Melopsittacus undulatus	Budgerigar	15	0	1	0	4	1	0	2	0	1	1	1	0	0	0	0	0	4	0
Merops nubicus	Carmine bee-eater	10	0	1	0	1	1	0	2	0	1	1	1	0	0	0	0	0	2	0
Mesitornis unicolor	Brown mesite	15	0	1	0	3	1	0	2	1	1	1	1	0	0	0	0	0	4	0
Nestor notabilis	Kea	17	0	1	0	5	1	0	3	0	1	1	1	0	0	0	0	0	4	0
Nipponia nippon	Crested ibis	17	0	1	0	4	1	0	2	1	1	1	1	0	0	0	0	0	5	0
Ophisthocomus hoazin	Hoatzin	15	0	1	0	2	1	0	2	0	1	1	1	0	0	0	0	0	6	0
Pelecanus crispus	Dalmatian pelican	15	0	1	0	4	1	0	2	0	1	1	1	0	0	0	0	0	4	0
Phaethon lepturus	White-tailed tropicbird	14	0	1	0	4	1	0	2	0	1	1	1	0	0	0	0	0	3	0
Phalacrocorax carbo	Great cormorant	13	0	1	0	2	1	0	2	0	1	1	1	0	0	0	0	0	4	0
Phoenicopterus ruber ruber	American flamingo	13	0	1	0	3	1	0	2	0	1	1	1	0	0	0	0	0	3	0
Picoides pubescens	Downy woodpecker	11	0	1	0	3	1	0	2	0	0	0	1	0	0	0	0	0	3	0
Podiceps cristatus	Great-crested grebe	17	0	1	0	4	1	0	2	0	1	1	1	0	0	0	0	0	6	0
Pterocles gutturalis	Yellow-throated sandgrouse	14	0	1	0	2	1	0	3	0	1	1	1	0	0	0	0	0	4	0
Pygoscelis adeliae	Adelie penguin	15	0	1	0	3	1	0	2	0	1	0	1	0	0	0	0	0	6	0
Struthio camelus	Common ostrich	17	0	1	0	3	1	0	2	1	1	1	1	0	0	0	0	0	6	0
Taeniopygia guttata	Zebra finch	18	0	1	0	3	2	0	3	0	1	1	1	0	0	0	0	0	6	0
Tauraco erythrolophus	Red-crested turaco	14	0	1	0	3	1	0	3	0	1	1	1	0	0	0	0	0	3	0
Tinamus guttatus	White-throated tinamou	15	0	1	0	3	2	0	2	1	1	1	0	0	0	0	0	0	4	0
Tyto alba	Barn owl	12	0	1	0	1	1	0	2	0	1	1	1	0	0	0	0	0	4	0

## Sheet: TypeII Alpha-keratins
Scientific Latin Species	English name	Total	KRT1	KRT2	KRT5	KRT6A	KRT6B	KRT8	KRT72	KRT73	KRT74	KRT75	KRT79	KRT80	KRT82(aHB2)	KRT84 (Hb4)	KRT85(Hb5)	Cochleal	Other mammalian/human Keratins
Alligator mississippiensis	American alligator	21	0	2	4	2	0	1	1	1	1	7	0	1	0	0	0	1	0
Crocodylus porosus	Saltwater crocodile	19	1	0	2	3	0	1	0	2	0	8	0	1	0	0	0	1	0
Chelonia mydas	Green sea turtle	14	0	0	3	0	0	3	0	1	0	4	0	1	0	1	0	1	0
Chrysemys picta belli	Western painted turtle	16	0	0	1	0	2	2	1	1	0	4	0	1	0	1	0	3	0
Pelodiscus sinensis	Chinese soft-shelled turtle	11	0	1	3	0	0	1	0	1	0	3	0	0	0	0	0	2	0
Anolis carolinensis	Green anole lizard	20	1	0	2	0	1	2	0	1	0	6	1	1	1	1	1	2	0
Homo sapiens	Human	26	1	1	1	1	1	1	1	1	1	1	1	1	1	1	1	0	11
Acanthisitta chloris	Rifleman	14	0	0	1	0	0	0	0	2	0	8	1	1	0	0	0	1	0
Anas platyrhynchos domestica	Peking duck	16	1	0	1	1	0	0	0	1	0	8	1	1	0	1	0	1	0
Antrostomus carolinensis	Chuck-will’s-widow	21	1	0	2	2	0	0	0	1	0	9	2	2	0	1	0	1	0
Apaloderma vittatum	Bar-tailed trogon	18	1	0	2	0	0	0	0	1	0	9	1	1	0	1	0	2	0
Aptenodytes forsteri	Emperor penguin	18	1	0	2	1	0	0	0	1	0	9	1	1	0	1	0	1	0
Balearica regulorum gibbericeps	Grey crowned crane	18	1	0	1	2	0	0	0	1	0	9	1	1	0	1	0	1	0
Buceros rhinoceros silvestris	Rhinoceros hornbill	18	0	0	1	1	0	0	0	1	0	11	1	1	0	1	0	1	0
Calypte anna	Anna's hummingbird	16	0	0	1	1	0	0	0	2	0	7	1	1	0	1	0	2	0
Cariama cristata	Red-legged seriema	15	1	0	1	1	0	0	0	1	0	8	1	1	0	0	0	1	0
Cathartes aura	Turkey vulture	22	1	0	2	2	0	0	0	1	0	11	1	1	0	1	0	2	0
Chaetura pelagica	Chimney swift	15	0	0	2	1	0	0	0	1	0	7	1	1	0	1	0	1	0
Charadrius vociferus	Killdeer	17	2	0	1	0	0	0	0	1	0	9	1	1	0	1	0	1	0
Chlamydotis undulata	MacQueen's bustard	19	1	0	1	0	0	2	0	1	0	9	1	1	0	1	0	2	0
Colius striatus	Speckled mousebird	21	0	0	2	2	0	1	0	2	0	9	1	1	0	1	0	2	0
Columba livia	Pigeon	15	0	0	1	1	0	1	0	1	0	7	1	1	0	1	0	1	0
Corvus brachyrhynchos	American crow	17	0	0	1	1	0	1	0	3	0	8	1	1	0	0	0	1	0
Cuculus canorus	Common cuckoo	16	0	0	1	1	0	1	0	1	0	7	1	1	0	1	0	2	0
Egretta garzetta	Little egret	18	1	0	1	1	0	1	0	1	0	9	1	1	0	1	0	1	0
Eurypyga helias	Sunbittern	16	0	0	1	1	0	0	0	1	0	9	1	1	0	1	0	1	0
Falco peregrinus	Peregrine falcon	17	0	0	2	1	0	1	0	2	0	8	0	1	0	1	0	1	0
Fulmarus glacialis	Northern fulmar	19	1	0	1	2	0	0	0	1	0	10	1	1	0	1	0	1	0
Gallus gallus	Chicken	13	1	0	1	1	0	1	0	1	0	4	1	1	0	1	0	1	0
Gavia stellata	Red-throated loon	20	1	0	2	2	0	0	0	0	0	10	2	1	0	1	0	1	0
Geospiza fortis	Medium ground-finch	15	0	0	1	3	0	1	0	2	0	6	1	0	0	0	0	1	0
Haliaeetus albicilla	White-tailed eagle	17	1	0	1	0	0	0	0	1	0	9	1	1	0	2	0	1	0
Haliaeetus leucocephalus	Bald eagle	17	1	0	1	0	0	1	0	1	0	9	1	1	0	1	0	1	0
Leptosomus discolor	Cuckoo-roller	19	1	0	1	1	0	0	0	1	0	10	1	1	0	1	0	2	0
Manacus vitellinus	Golden-collared manakin	11	0	0	2	2	0	0	0	1	0	3	1	1	0	0	0	1	0
Meleagris gallopavo	Turkey	14	0	0	2	0	0	0	0	1	0	7	1	1	0	1	0	1	0
Melopsittacus undulatus	Budgerigar	11	0	0	1	0	0	0	0	2	0	5	0	1	0	1	0	1	0
Merops nubicus	Carmine bee-eater	17	1	0	1	0	0	0	0	1	0	9	1	1	0	1	0	2	0
Mesitornis unicolor	Brown mesite	22	1	0	1	2	0	1	0	1	0	12	1	2	0	0	0	1	0
Nestor notabilis	Kea	16	0	0	1	1	0	1	0	1	0	8	1	1	0	1	0	1	0
Nipponia nippon	Crested ibis	17	1	0	1	0	0	1	0	1	0	8	1	1	0	2	0	1	0
Ophisthocomus hoazin	Hoatzin	16	1	0	1	0	0	0	0	1	0	9	1	1	0	1	0	1	0
Pelecanus crispus	Dalmatian pelican	18	1	0	1	2	0	1	0	1	0	8	1	1	0	1	0	1	0
Phaethon lepturus	White-tailed tropicbird	17	0	0	3	0	0	0	0	2	0	8	1	1	0	1	0	1	0
Phalacrocorax carbo	Great cormorant	19	0	0	1	2	0	0	0	1	0	10	1	1	0	1	0	2	0
Phoenicopterus ruber ruber	American flamingo	17	1	0	2	0	0	0	0	1	0	9	1	1	0	0	0	2	0
Picoides pubescens	Downy woodpecker	18	0	0	2	1	0	0	0	2	0	9	2	1	0	0	0	1	0
Podiceps cristatus	Great-crested grebe	19	1	0	3	1	0	1	0	1	0	8	1	1	0	1	0	1	0
Pterocles gutturalis	Yellow-throated sandgrouse	19	1	0	1	2	0	0	0	1	0	9	1	2	0	1	0	1	0
Pygoscelis adeliae	Adelie penguin	17	1	0	1	1	0	0	0	1	0	8	1	1	0	2	0	1	0
Struthio camelus	Common ostrich	14	0	0	1	0	0	0	0	1	0	9	1	1	0	0	0	1	0
Taeniopygia guttata	Zebra finch	13	0	0	1	1	0	1	0	1	0	6	1	1	0	0	0	1	0
Tauraco erythrolophus	Red-crested turaco	18	2	0	1	1	0	0	0	1	0	9	1	1	0	1	0	1	0
Tinamus guttatus	White-throated tinamou	17	0	0	1	1	0	0	0	2	0	8	1	1	0	1	0	2	0
Tyto alba	Barn owl	18	1	0	1	0	0	0	0	1	0	10	1	1	0	2	0	1	0

## Sheet: TypeI_Alpha_keratins_Phylogeny
Scientific Latin Species	English name	CladeA_KRT12	CladeB1_KRT17	CladeB1_KRT42A	CladeB1_KRT42B	CladeB2_KRT14	CladeB2_KRT17	CladeB2_KRT42	CladeC1_KRT19	CladeC2_KRT15	CladeC3_KRT14	CladeC4_KRT20	CladeC5_KRT23
Acanthisitta chloris	Rifleman	1	1	1	1	1	1	0	1	1	0	1	1
Anas platyrhynchos domestica	Peking duck	1	1	1	1	1	1	0	1	1	2	1	1
Antrostomus carolinensis	Chuck-will’s-widow	1	1	1	1	1	0	0	1	1	0	1	1
Apaloderma vittatum	Bar-tailed trogon	1	0	1	1	1	1	0	1	1	0	1	1
Aptenodytes forsteri	Emperor penguin	1	1	1	1	1	1	1	1	1	2	1	1
Balearica regulorum gibbericeps	Grey crowned crane	1	1	1	1	1	1	0	1	1	0	1	1
Buceros rhinoceros silvestris	Rhinoceros hornbill	1	1	0	1	1	1	0	1	0	0	1	1
Calypte anna	Anna's hummingbird	1	1	1	1	1	1	2	1	1	1	1	1
Cariama cristata	Red-legged seriema	1	1	1	1	1	1	0	1	1	0	1	1
Cathartes aura	Turkey vulture	1	1	1	1	1	1	0	1	1	0	1	1
Chaetura pelagica	Chimney swift	1	1	1	1	1	1	2	1	1	1	1	1
Charadrius vociferus	Killdeer	1	1	1	1	1	1	2	1	1	2	1	1
Chlamydotis undulata	MacQueen's bustard	1	1	1	1	1	0	0	1	1	0	1	1
Colius striatus	Speckled mousebird	1	1	1	1	1	1	0	1	1	0	1	1
Columba livia	Pigeon	1	1	1	1	1	1	1	1	1	2	1	1
Corvus brachyrhynchos	American crow	1	1	1	1	1	1	1	1	1	0	1	1
Cuculus canorus	Common cuckoo	1	1	1	0	1	1	1	1	1	1	1	1
Egretta garzetta	Little egret	1	1	1	1	1	1	2	1	1	1	1	1
Eurypyga helias	Sunbittern	1	1	1	1	1	1	0	1	1	0	1	1
Falco peregrinus	Peregrine falcon	1	1	1	1	1	1	2	1	1	2	1	1
Fulmarus glacialis	Northern fulmar	1	1	1	1	1	1	0	1	1	0	1	1
Gallus gallus	Chicken	1	1	1	1	1	1	2	1	1	4	1	1
Gavia stellata	Red-throated loon	1	1	1	1	1	0	0	1	1	0	1	1
Geospiza fortis	Medium ground-finch	1	1	1	1	1	1	2	1	1	0	1	1
Haliaeetus albicilla	White-tailed eagle	1	1	1	1	1	1	0	1	1	0	1	1
Haliaeetus leucocephalus	Bald eagle	1	1	1	1	1	1	0	1	1	0	1	1
Leptosomus discolor	Cuckoo-roller	1	1	1	1	1	1	0	1	1	0	1	1
Manacus vitellinus	Golden-collared manakin	1	1	1	1	1	1	2	0	1	1	1	1
Meleagris gallopavo	Turkey	1	1	1	0	1	1	1	1	1	1	1	1
Melopsittacus undulatus	Budgerigar	1	1	1	1	1	1	0	1	1	2	1	1
Merops nubicus	Carmine bee-eater	1	1	1	1	1	1	0	0	1	0	1	1
Mesitornis unicolor	Brown mesite	1	1	1	1	1	1	0	1	1	0	1	1
Nestor notabilis	Kea	1	1	0	1	1	1	0	1	1	0	1	1
Nipponia nippon	Crested ibis	1	1	1	1	1	1	1	1	1	1	1	1
Ophisthocomus hoazin	Hoatzin	1	1	1	1	1	1	0	1	0	0	1	1
Pelecanus crispus	Dalmatian pelican	1	1	1	1	1	1	0	1	1	0	1	1
Phaethon lepturus	White-tailed tropicbird	1	1	1	1	1	1	0	1	1	0	1	1
Phalacrocorax carbo	Great cormorant	1	1	0	1	1	1	0	1	1	0	1	1
Phoenicopterus ruber ruber	American flamingo	1	1	1	1	1	1	0	1	1	0	1	1
Picoides pubescens	Downy woodpecker	1	1	0	0	2	1	0	0	0	1	0	1
Podiceps cristatus	Great-crested grebe	1	1	1	1	1	1	0	1	1	0	1	1
Pterocles gutturalis	Yellow-throated sandgrouse	1	0	0	1	1	1	0	1	1	0	1	1
Pygoscelis adeliae	Adelie penguin	1	1	1	1	1	1	1	1	1	1	0	1
Struthio camelus	Common ostrich	1	1	1	1	1	1	2	1	1	2	1	1
Taeniopygia guttata	Zebra finch	1	1	2	1	1	1	2	1	1	1	1	1
Tauraco erythrolophus	Red-crested turaco	1	0	1	1	1	1	0	1	1	0	1	1
Tinamus guttatus	White-throated tinamou	1	1	1	0	1	1	0	1	0	1	1	0
Tyto alba	Barn owl	1	1	1	1	1	1	0	1	1	0	1	1

## Sheet: TypeII_Alpha_keratins_Phylogeny
Scientific Latin Species	English name	CladeA_KRT5	CladeB1_KRT1	CladeB1_KRT73	CladeB1_KRT75	CladeB1_KRT79	CladeB2_KRT75	CladeB3_KRT75	CladeC1_KRT75	CladeC2_Cochleal	CladeC2_KRT80	CladeC2_KRT84	CladeC3_KRT75
Acanthisitta chloris	Rifleman	1	0	0	0	1	3	1	1	1	1	0	1
Anas platyrhynchos domestica	Peking duck	1	1	1	1	1	3	1	2	1	1	1	1
Antrostomus carolinensis	Chuck-will’s-widow	1	1	1	1	0	1	1	1	1	0	1	1
Apaloderma vittatum	Bar-tailed trogon	1	0	1	1	1	1	1	2	0	1	0	1
Aptenodytes forsteri	Emperor penguin	1	1	1	1	1	3	1	2	1	1	1	1
Balearica regulorum gibbericeps	Grey crowned crane	1	1	1	1	1	1	1	2	1	1	1	1
Buceros rhinoceros silvestris	Rhinoceros hornbill	1	0	1	0	1	2	1	2	1	1	0	1
Calypte anna	Anna's hummingbird	1	0	1	1	1	2	1	2	1	1	0	1
Cariama cristata	Red-legged seriema	1	0	1	1	1	1	1	2	1	1	0	1
Cathartes aura	Turkey vulture	1	0	1	1	1	0	1	1	0	0	1	1
Chaetura pelagica	Chimney swift	1	0	1	1	1	2	1	2	1	1	1	1
Charadrius vociferus	Killdeer	1	2	1	1	1	3	1	2	1	1	1	1
Chlamydotis undulata	MacQueen's bustard	1	1	1	1	1	1	1	2	1	1	0	1
Colius striatus	Speckled mousebird	1	0	1	1	1	1	1	1	0	0	0	1
Columba livia	Pigeon	1	0	1	1	1	3	1	2	1	1	0	1
Corvus brachyrhynchos	American crow	1	0	1	1	1	2	1	2	1	0	0	1
Cuculus canorus	Common cuckoo	1	0	1	1	1	3	1	2	1	1	0	1
Egretta garzetta	Little egret	1	1	1	1	1	3	1	2	1	1	1	1
Eurypyga helias	Sunbittern	1	0	1	1	1	1	1	2	1	1	0	1
Falco peregrinus	Peregrine falcon	1	0	1	1	0	3	1	2	1	1	1	1
Fulmarus glacialis	Northern fulmar	1	1	1	1	1	1	1	3	1	1	1	1
Gallus gallus	Chicken	1	1	1	1	1	2	1	1	1	1	1	0
Gavia stellata	Red-throated loon	1	1	0	1	0	1	1	2	1	1	1	1
Geospiza fortis	Medium ground-finch	1	0	1	1	1	3	1	2	1	0	0	1
Haliaeetus albicilla	White-tailed eagle	1	1	1	1	1	1	1	2	1	1	1	1
Haliaeetus leucocephalus	Bald eagle	1	1	1	1	1	3	1	2	1	1	1	1
Leptosomus discolor	Cuckoo-roller	1	1	1	1	1	1	1	2	0	1	1	1
Manacus vitellinus	Golden-collared manakin	1	0	1	1	0	0	0	1	0	0	0	1
Meleagris gallopavo	Turkey	1	0	1	1	1	2	1	2	1	1	1	1
Melopsittacus undulatus	Budgerigar	1	0	1	1	0	1	0	2	1	1	0	1
Merops nubicus	Carmine bee-eater	1	1	1	1	1	1	1	1	0	1	0	1
Mesitornis unicolor	Brown mesite	1	1	1	0	1	1	1	1	1	0	0	1
Nestor notabilis	Kea	1	0	1	1	1	2	1	2	1	1	0	1
Nipponia nippon	Crested ibis	1	1	1	1	1	2	1	2	1	1	1	1
Ophisthocomus hoazin	Hoatzin	1	1	1	1	1	3	1	2	1	1	1	1
Pelecanus crispus	Dalmatian pelican	1	1	1	1	1	1	1	2	1	1	1	1
Phaethon lepturus	White-tailed tropicbird	1	0	1	1	1	1	1	2	1	1	1	1
Phalacrocorax carbo	Great cormorant	1	0	1	0	1	0	1	1	1	1	1	1
Phoenicopterus ruber ruber	American flamingo	1	1	1	1	1	1	1	2	1	1	0	1
Picoides pubescens	Downy woodpecker	1	0	0	0	0	1	1	0	0	0	0	1
Podiceps cristatus	Great-crested grebe	1	1	1	1	0	1	1	2	1	1	1	1
Pterocles gutturalis	Yellow-throated sandgrouse	1	0	1	1	1	1	0	2	1	0	1	1
Pygoscelis adeliae	Adelie penguin	1	0	1	1	1	1	1	2	1	1	1	1
Struthio camelus	Common ostrich	1	0	1	1	1	3	1	2	1	1	0	1
Taeniopygia guttata	Zebra finch	1	0	1	1	1	2	0	2	0	0	0	0
Tauraco erythrolophus	Red-crested turaco	1	0	1	1	1	1	1	2	1	1	1	1
Tinamus guttatus	White-throated tinamou	1	0	1	1	0	3	1	2	2	1	0	1
Tyto alba	Barn owl	1	1	1	1	1	1	1	2	1	1	0	1

## Sheet: Beta-keratins
Scientific Latin Species	English name	Total		Claw		Feather		Keratinocyte		Scale
		Complete	Incomplete	Complete	Incomplete	Complete	Incomplete	Complete	Incomplete	Complete	Incomplete
Chelonia mydas	Green sea turtle	26	0	15	0	0	0	11	0	0	0
Alligator mississippiensis	American alligator	20	0	6	0	0	0	8	0	6	0
Acanthisitta chloris	Rifleman	18	19	4	5	7	4	5	6	2	4
Anas platyrhynchos domestica	Peking duck	46	15	3	3	26	8	14	0	3	4
Antrostomus carolinensis	Chuck-will’s-widow	21	11	6	1	7	6	6	1	2	3
Apaloderma vittatum	Bar-tailed trogon	39	33	4	0	27	25	7	2	1	6
Aptenodytes forsteri	Emperor penguin	38	8	8	1	12	4	14	0	4	3
Balearica regulorum gibbericeps	Grey crowned crane	18	10	3	1	4	6	7	2	4	1
Buceros rhinoceros silvestris	Rhinoceros hornbill	16	20	3	1	9	8	3	2	1	9
Calypte anna	Anna's hummingbird	40	19	6	1	19	8	10	7	5	3
Cariama cristata	Red-legged seriema	21	13	3	2	9	7	7	2	2	2
Cathartes aura	Turkey vulture	17	16	4	1	7	9	5	2	1	4
Chaetura pelagica	Chimney swift	33	17	7	1	16	5	6	8	4	3
Charadrius vociferus	Killdeer	58	21	7	3	30	13	14	2	7	3
Chlamydotis undulata	MacQueen's bustard	20	18	2	2	8	10	8	1	3	5
Colius striatus	Speckled mousebird	17	16	5	2	3	8	7	3	2	3
Columba livia	Pigeon	81	18	6	2	62	14	6	1	7	1
Corvus brachyrhynchos	American crow	24	32	2	2	15	22	4	5	4	3
Cuculus canorus	Common cuckoo	47	39	7	6	27	22	7	3	6	8
Egretta garzetta	Little egret	27	24	3	2	12	12	5	6	7	4
Eurypyga helias	Sunbittern	19	12	4	1	8	4	6	4	1	3
Falco peregrinus	Peregrine falcon	35	12	5	0	11	7	10	4	6	1
Fulmarus glacialis	Northern fulmar	16	17	4	2	3	9	7	3	2	3
Gallus gallus	Chicken	133	38	13	4	99	31	11	0	10	3
Gavia stellata	Red-throated loon	15	32	3	2	7	22	4	4	1	4
Geospiza fortis	Medium ground-finch	43	38	1	5	35	22	4	9	3	2
Haliaeetus albicilla	White-tailed eagle	19	16	5	1	3	13	8	0	3	2
Haliaeetus leucocephalus	Bald eagle	15	81	5	8	4	61	5	4	1	8
Leptosomus discolor	Cuckoo-roller	23	21	4	1	13	13	4	2	2	5
Manacus vitellinus	Golden-collared manakin	31	24	2	4	25	12	2	2	2	6
Meleagris gallopavo	Turkey	46	42	7	3	29	28	7	2	3	9
Melopsittacus undulatus	Budgerigar	71	38	13	4	38	24	9	4	11	6
Merops nubicus	Carmine bee-eater	18	15	3	1	8	8	5	2	2	4
Mesitornis unicolor	Brown mesite	37	20	6	0	15	15	9	1	7	4
Nestor notabilis	Kea	33	17	8	0	11	11	11	2	3	3
Nipponia nippon	Crested ibis	29	32	3	6	15	14	7	7	5	5
Ophisthocomus hoazin	Hoatzin	34	33	8	2	16	22	5	5	5	4
Pelecanus crispus	Dalmatian pelican	19	15	3	1	7	5	7	2	2	7
Phaethon lepturus	White-tailed tropicbird	11	18	1	2	5	9	4	2	1	5
Phalacrocorax carbo	Great cormorant	15	25	2	3	6	14	5	3	2	5
Phoenicopterus ruber ruber	American flamingo	19	15	5	0	8	6	5	5	1	4
Picoides pubescens	Downy woodpecker	39	22	4	4	30	9	0	5	5	4
Podiceps cristatus	Great-crested grebe	16	11	4	1	5	5	6	2	1	3
Pterocles gutturalis	Yellow-throated sandgrouse	29	19	5	1	16	15	5	0	3	3
Pygoscelis adeliae	Adelie penguin	33	20	4	7	10	8	12	4	7	1
Struthio camelus	Common ostrich	23	10	4	1	7	4	4	2	8	3
Taeniopygia guttata	Zebra finch	149	17	5	5	127	11	10	0	7	1
Tauraco erythrolophus	Red-crested turaco	39	40	5	3	18	28	11	4	5	5
Tinamus guttatus	White-throated tinamou	27	16	4	2	13	8	5	4	5	2
Tyto alba	Barn owl	6	19	2	1	1	8	3	4	0	6
Total		1623	1084

## Sheet: Beta-keratin_Phylogeny
Scientific Latin Species	English name	Keratinocyte Clade 1	Keratinocyte Clade 2	Feather Clade	Scale Clade	Claw Clade 1	Claw Clade 2
Acanthisitta chloris	Rifleman	5	1	6	1	3	0
Anas platyrhynchos domestica	Peking duck	11	3	26	3	2	1
Antrostomus carolinensis	Chuck-will’s-widow	6	1	7	2	4	1
Apaloderma vittatum	Bar-tailed trogon	7	0	27	1	3	1
Aptenodytes forsteri	Emperor penguin	11	4	12	3	4	4
Balearica regulorum gibbericeps	Grey crowned crane	6	1	4	4	3	0
Buceros rhinoceros silvestris	Rhinoceros hornbill	3	0	9	1	3	0
Calypte anna	Anna's hummingbird	9	1	20	4	4	2
Cariama cristata	Red-legged seriema	7	0	9	2	3	0
Cathartes aura	Turkey vulture	3	2	7	1	4	0
Chaetura pelagica	Chimney swift	6	1	15	4	4	3
Charadrius vociferus	Killdeer	10	3	31	7	3	4
Chlamydotis undulata	MacQueen's bustard	10	1	7	3	2	0
Colius striatus	Speckled mousebird	6	2	3	2	4	0
Columba livia	Pigeon	6	1	62	6	3	3
Corvus brachyrhynchos	American crow	2	3	14	3	2	0
Cuculus canorus	Common cuckoo	6	2	25	4	5	3
Egretta garzetta	Little egret	5	1	12	6	3	0
Eurypyga helias	Sunbittern	5	2	8	0	4	0
Falco peregrinus	Peregrine falcon	6	3	14	6	3	2
Fulmarus glacialis	Northern fulmar	6	1	3	3	3	0
Gallus gallus	Chicken	9	3	98	10	4	9
Gavia stellata	Red-throated loon	4	1	7	0	3	0
Geospiza fortis	Medium ground-finch	2	1	35	3	2	0
Haliaeetus albicilla	White-tailed eagle	7	2	3	3	4	0
Haliaeetus leucocephalus	Bald eagle	4	2	4	1	4	0
Leptosomus discolor	Cuckoo-roller	3	1	13	2	4	0
Manacus vitellinus	Golden-collared manakin	2	1	25	1	0	2
Meleagris gallopavo	Turkey	6	1	27	3	4	3
Melopsittacus undulatus	Budgerigar	9	1	38	10	4	9
Merops nubicus	Carmine bee-eater	5	0	8	2	3	0
Mesitornis unicolor	Brown mesite	9	1	15	6	4	2
Nestor notabilis	Kea	9	2	11	3	4	4
Nipponia nippon	Crested ibis	6	1	13	5	3	1
Ophisthocomus hoazin	Hoatzin	4	2	16	5	4	3
Pelecanus crispus	Dalmatian pelican	6	1	7	2	3	0
Phaethon lepturus	White-tailed tropicbird	3	1	7	2	2	0
Phalacrocorax carbo	Great cormorant	3	1	5	1	1	0
Phoenicopterus ruber ruber	American flamingo	5	1	8	1	4	0
Picoides pubescens	Downy woodpecker	0	1	28	5	3	1
Podiceps cristatus	Great-crested grebe	6	1	5	1	3	0
Pterocles gutturalis	Yellow-throated sandgrouse	5	1	16	3	4	0
Pygoscelis adeliae	Adelie penguin	10	3	10	6	3	1
Struthio camelus	Common ostrich	2	3	7	7	4	0
Taeniopygia guttata	Zebra finch	9	2	127	7	3	1
Tauraco erythrolophus	Red-crested turaco	9	1	18	4	3	2
Tinamus guttatus	White-throated tinamou	4	2	13	4	3	1
Tyto alba	Barn owl	3	0	1	0	2	0
