# Supplementary material for: Dynamic evolution of the alpha (α) and beta (β) keratins has accompanied integument diversification and the adaptation of birds into novel lifestyles
Source: BMC Evol Biol. 2014 Dec 12;14:249. doi: 10.1186/s12862-014-0249-1 (PMC4264316; doi:10.1186/s12862-014-0249-1)
Supplement: Additional file 5: — Contains tables listing the differentially expressed genes and their p-value, fold change and regulation for each sample comparison. [file 12862_2014_249_MOESM5_ESM.xlsx]

## Sheet: DF8vsDF17
# Notes : Created from Advanced Analysis operation: significance Analysis.
#Entitylist : Filtered on Flags [Detected]
#Interpretation : Exp_Group (Non-averaged)
#Experiment: DBF-8 vs DBF-17
#corrected p-value cut-off:0.05
#Fold change cut-off:2.0
#Selected Test : Mann-Whitney unpaired
#p-value computation: Asymptotic
#Multiple Testing Correction: No Correction
#
# Technology : Agilent.SingleColor.47032
Alpha-Keratin
ProbeName	p	FC (abs)	Regulation	GeneName
CUST_15_PI428593799	0.0209213	22740.7	down	GALGA_9AKII_KRT79
CUST_57_PI428593799	0.0209213	18579.5	down	GALGA_9AKI_KRT17
CUST_56_PI428593799	0.0209213	7160.41	down	GALGA_8AKI_KRT14
CUST_11_PI428593799	0.0209213	3385.99	down	GALGA_11AKII_KRT6A
CUST_62_PI428593799	0.0209213	1471.37	down	GALGA_11AKI_KRT42
CUST_47_PI428593799	0.0209213	1401.1	down	GALGA_4AKI_KRT15
CUST_24_PI428593799	0.0209213	887.315	down	GALGA_5AKII_KRT5
CUST_14_PI428593799	0.0209213	401.022	down	GALGA_10AKII_KRT75
CUST_46_PI428593799	0.0209213	279.771	down	GALGA_3AKI_KRT23
CUST_59_PI428593799	0.0209213	259.372	down	GALGA_10AKI_KRT17
CUST_53_PI428593799	0.0209213	229.355	down	GALGA_7AKI_KRT42
CUST_33_PI428593799	0.0209213	193.679	down	GALGA_1AKII_KRT80
CUST_26_PI428593799	0.0209213	184.28	down	GALGA_4AKII_KRT75
CUST_37_PI428593799	0.0209213	181.289	down	GALGA_13AKII_KRT8
CUST_52_PI428593799	0.0209213	98.7226	down	GALGA_6AKI_KRT42
CUST_2_PI428593799	0.0209213	67.6013	up	GALGA_6AKII_KRT75
CUST_63_PI428593799	0.0209213	59.8014	down	GALGA_12AKI_KRT42
CUST_65_PI428593799	0.0209213	36.4494	down	GALGA_13AKI_KRT14
CUST_68_PI428593799	0.0209213	36.4378	down	GALGA_14AKI_KRT14
CUST_41_PI428593799	0.0209213	12.7301	down	GALGA_2AKI_KRT20
CUST_31_PI428593799	0.0433081	2.31776	up	GALGA_2AKII_KRTCochleal
Beta-keratin
ProbeName	p	FC (abs)	Regulation	GeneName
CUST_278_PI428593799	0.0201646	112061	down	GALGA25_Ktn11
CUST_203_PI428593799	0.0209213	5382.44	down	GALGA27_FK47
CUST_164_PI428593799	0.0209213	5157.36	down	GALGA27_FK52
CUST_166_PI428593799	0.0209213	4184.17	down	GALGA27_FK50
CUST_296_PI428593799	0.0209213	3966.31	down	GALGA25_Ktn8
CUST_299_PI428593799	0.0209213	3829.23	down	GALGA25_Ktn1
CUST_243_PI428593799	0.0209213	3786.12	down	GALGA25_SC8
CUST_122_PI428593799	0.0209213	3510.34	down	GALGA25_FK11
CUST_160_PI428593799	0.0209213	3203.97	down	GALGA25_FK9
CUST_176_PI428593799	0.0209213	3156.29	down	GALGA_UnR_FK3
CUST_120_PI428593799	0.0209213	2827.16	down	GALGA25_FK14
CUST_197_PI428593799	0.0209213	2602.52	down	GALGA25_FK13
CUST_297_PI428593799	0.0209213	2503.22	down	GALGA25_Ktn9
CUST_214_PI428593799	0.0209213	2444.65	down	GALGA_UnR_FK9
CUST_178_PI428593799	0.0209213	2131.66	down	GALGA27_FK54
CUST_136_PI428593799	0.0209213	2023.22	down	GALGA27_FK9
CUST_181_PI428593799	0.0209213	1927.28	down	GALGA27_FK53
CUST_221_PI428593799	0.0209213	1901.55	down	GALGA25_SC7
CUST_195_PI428593799	0.0209213	1851.79	down	GALGA27_FK45
CUST_294_PI428593799	0.0209213	1831.09	down	GALGA25_CL11
CUST_99_PI428593799	0.0209213	1635.17	down	GALGA27_FK10
CUST_142_PI428593799	0.0209213	1516.34	down	GALGA27_FK3
CUST_128_PI428593799	0.0209213	1442.36	down	GALGA25_FK15
CUST_147_PI428593799	0.0209213	1402.87	down	GALGA27_FK36
CUST_131_PI428593799	0.0209213	1373.54	down	GALGA27_FK23
CUST_269_PI428593799	0.0209213	1342.77	down	GALGA25_CL9
CUST_174_PI428593799	0.0209213	1317.07	down	GALGA25_FK6
CUST_212_PI428593799	0.0209213	1257.34	down	GALGA27_FK32
CUST_232_PI428593799	0.0209213	1189.76	down	GALGA25_SC10
CUST_191_PI428593799	0.0209213	1174.81	down	GALGA25_FK3
CUST_143_PI428593799	0.0209213	1140.8	down	GALGA27_FK37
CUST_220_PI428593799	0.0209213	1127.01	down	GALGA10_FK1
CUST_117_PI428593799	0.0209213	1066.93	down	GALGA25_FK8
CUST_158_PI428593799	0.0209213	996.174	down	GALGA27_FK8
CUST_201_PI428593799	0.0209213	981.232	down	GALGA1_FK1
CUST_190_PI428593799	0.0209213	935.93	down	GALGA25_FK2
CUST_90_PI428593799	0.0209213	934.715	down	GALGA27_FK5
CUST_76_PI428593799	0.0209213	932.494	down	GALGA27_FK44
CUST_265_PI428593799	0.0209213	913.428	down	GALGA25_SC9
CUST_91_PI428593799	0.0209213	908.274	down	GALGA25_FK12
CUST_88_PI428593799	0.0209213	868.714	down	GALGA27_FK29
CUST_111_PI428593799	0.0209213	788.27	down	GALGA27_FK13
CUST_80_PI428593799	0.0209213	772.218	down	GALGA27_FK14
CUST_98_PI428593799	0.0209213	737.153	down	GALGA27_FK7
CUST_77_PI428593799	0.0209213	690.256	down	GALGA10_FK2
CUST_82_PI428593799	0.0209213	673.085	down	GALGA27_FK18
CUST_73_PI428593799	0.0209213	601.429	down	GALGA27_FK22
CUST_85_PI428593799	0.0209213	579.535	down	GALGA27_FK28
CUST_229_PI428593799	0.0209213	576.201	down	GALGA25_CL10
CUST_183_PI428593799	0.0209213	527.654	down	GALGA27_FK11
CUST_124_PI428593799	0.0209213	475.72	down	GALGA27_FK34
CUST_171_PI428593799	0.0209213	438.418	down	GALGA27_FK15
CUST_217_PI428593799	0.0209213	438.173	down	GALGA_UnR_FK10
CUST_145_PI428593799	0.0209213	406.112	down	GALGA27_FK30
CUST_205_PI428593799	0.0209213	393.881	down	GALGA27_FK48
CUST_162_PI428593799	0.0209213	358.012	down	GALGA27_FK16
CUST_156_PI428593799	0.0209213	314.485	down	GALGA27_FK6
CUST_126_PI428593799	0.0209213	310.882	down	GALGA27_FK33
CUST_96_PI428593799	0.0209213	308.074	down	GALGA27_FK42
CUST_152_PI428593799	0.0209213	300.528	down	GALGA_UnR_FK7
CUST_110_PI428593799	0.0209213	293.631	down	GALGA27_FK38
CUST_255_PI428593799	0.0209213	282.781	down	GALGA25_Ktn4
CUST_138_PI428593799	0.0209213	282.753	down	GALGA27_FK35
CUST_130_PI428593799	0.0209213	275.322	down	GALGA27_FK20
CUST_150_PI428593799	0.0209213	264.931	down	GALGA27_FK26
CUST_276_PI428593799	0.0209213	230.288	down	GALGA25_CL6
CUST_199_PI428593799	0.0209213	228.619	down	GALGA25_FK1
CUST_248_PI428593799	0.0209213	186.322	down	GALGA25_CL3
CUST_282_PI428593799	0.0209213	155.017	down	GALGA25_CL4
CUST_83_PI428593799	0.0209213	147.376	down	GALGA27_FK25
CUST_273_PI428593799	0.0209213	105.101	down	GALGA25_CL2
CUST_234_PI428593799	0.0209213	104.344	down	GALGA25_Ktn6
CUST_288_PI428593799	0.0209213	84.9975	down	GALGA25_CL1
CUST_286_PI428593799	0.0209213	74.9142	down	GALGA_UnR_CL1
CUST_224_PI428593799	0.0209213	53.4309	down	GALGA_UnR_FK5
CUST_228_PI428593799	0.0209213	51.066	down	GALGA_UnR_FK8
CUST_326_PI428593799	0.0209213	45.3093	down	GALGA27_FK43
CUST_106_PI428593799	0.0209213	44.9589	down	GALGA25_FK7
CUST_254_PI428593799	0.0209213	44.4439	down	GALGA25_SC5
CUST_241_PI428593799	0.0209213	40.2092	down	GALGA25_SC2
CUST_291_PI428593799	0.0209213	32.1988	down	GALGA6_BKJ3
CUST_226_PI428593799	0.0209213	31.8304	down	GALGA_UnR_FK4
CUST_240_PI428593799	0.0209213	28.1934	down	GALGA25_Ktn2
CUST_272_PI428593799	0.0209213	27.273	down	GALGA25_CL7
CUST_260_PI428593799	0.0209213	24.4368	down	GALGA25_SC3
CUST_290_PI428593799	0.0209213	23.8037	down	GALGA25_CL8
CUST_245_PI428593799	0.0209213	23.4873	down	GALGA25_FL2
CUST_262_PI428593799	0.0209213	18.6962	down	GALGA25_SC4
CUST_305_PI428593799	0.0209213	18.2979	down	GALGA25_FL3
CUST_302_PI428593799	0.0209213	17.7839	down	GALGA6_BKJ2
CUST_304_PI428593799	0.0209213	16.9245	down	GALGA6_BKJ1
CUST_310_PI428593799	0.0209213	15.4732	down	GALGA2_FK1
CUST_267_PI428593799	0.0209213	11.3031	down	GALGA25_Ktn5
CUST_257_PI428593799	0.0209213	7.37236	down	GALGA25_Ktn7
CUST_264_PI428593799	0.0209213	5.07903	down	GALGA25_SC1
CUST_235_PI428593799	0.0209213	2.61849	down	GALGA_UnR_CL2
CUST_307_PI428593799	0.0209213	2.25508	down	GALGA25_FL1
CUST_280_PI428593799	0.0209213	2.00085	down	GALGA25_Ktn3

## Sheet: DF8vsDF19
# Notes : Created from Advanced Analysis operation: significance Analysis.
#Entitylist : Filtered on Flags [Detected]
#Interpretation : Exp_Group (Non-averaged)
#Experiment: DBF-8 vs DBF-19
#corrected p-value cut-off:0.05
#Fold change cut-off:2.0
#Selected Test : Mann-Whitney unpaired
#p-value computation: Asymptotic
#Multiple Testing Correction: No Correction
#
# Technology : Agilent.SingleColor.47032
Alpha-keratins
ProbeName	p	FC (abs)	Regulation	GeneName
CUST_15_PI428593799	0.0209213	30313.3	down	GALGA_9AKII_KRT79
CUST_57_PI428593799	0.0209213	15432.4	down	GALGA_9AKI_KRT17
CUST_56_PI428593799	0.0209213	7007.58	down	GALGA_8AKI_KRT14
CUST_11_PI428593799	0.0209213	2375.7	down	GALGA_11AKII_KRT6A
CUST_47_PI428593799	0.0209213	1226.19	down	GALGA_4AKI_KRT15
CUST_24_PI428593799	0.0209213	860.525	down	GALGA_5AKII_KRT5
CUST_62_PI428593799	0.0209213	802.835	down	GALGA_11AKI_KRT42
CUST_53_PI428593799	0.0209213	312.257	down	GALGA_7AKI_KRT42
CUST_14_PI428593799	0.0209213	243.201	down	GALGA_10AKII_KRT75
CUST_26_PI428593799	0.0209213	211.933	down	GALGA_4AKII_KRT75
CUST_60_PI428593799	0.0209213	169.912	down	GALGA_10AKI_KRT17
CUST_46_PI428593799	0.0209213	157.537	down	GALGA_3AKI_KRT23
CUST_34_PI428593799	0.0209213	154.358	down	GALGA_1AKII_KRT80
CUST_38_PI428593799	0.0209213	111.089	down	GALGA_13AKII_KRT8
CUST_52_PI428593799	0.0209213	74.6612	down	GALGA_6AKI_KRT42
CUST_68_PI428593799	0.0209213	33.8517	down	GALGA_14AKI_KRT14
CUST_66_PI428593799	0.0209213	33.2708	down	GALGA_13AKI_KRT14
CUST_36_PI428593799	0.0209213	25.1271	down	GALGA_6AKII_KRT75
CUST_63_PI428593799	0.0209213	14.2376	down	GALGA_12AKI_KRT42
CUST_42_PI428593799	0.0209213	12.5846	down	GALGA_2AKI_KRT20
CUST_31_PI428593799	0.0433081	2.579	up	GALGA_2AKII_KRTCochleal
Beta-keratins
ProbeName	p	FC (abs)	Regulation	GeneName
CUST_278_PI428593799	0.0201646	90155.3	down	GALGA25_Ktn11
CUST_300_PI428593799	0.0209213	3650.44	down	GALGA25_Ktn1
CUST_244_PI428593799	0.0209213	1785.99	down	GALGA25_SC8
CUST_294_PI428593799	0.0209213	1443.7	down	GALGA25_CL11
CUST_296_PI428593799	0.0209213	628.113	down	GALGA25_Ktn8
CUST_221_PI428593799	0.0209213	612.015	down	GALGA25_SC7
CUST_269_PI428593799	0.0209213	590.49	down	GALGA25_CL9
CUST_297_PI428593799	0.0209213	358.166	down	GALGA25_Ktn9
CUST_136_PI428593799	0.0209213	345.373	down	GALGA27_FK9
CUST_265_PI428593799	0.0209213	339.093	down	GALGA25_SC9
CUST_232_PI428593799	0.0209213	285.394	down	GALGA25_SC10
CUST_148_PI428593799	0.0209213	224.146	down	GALGA27_FK36
CUST_255_PI428593799	0.0209213	208.607	down	GALGA25_Ktn4
CUST_143_PI428593799	0.0209213	145.05	down	GALGA27_FK37
CUST_142_PI428593799	0.0209213	136.08	down	GALGA27_FK3
CUST_99_PI428593799	0.0209213	134.723	down	GALGA27_FK10
CUST_164_PI428593799	0.0209213	132.662	down	GALGA27_FK52
CUST_131_PI428593799	0.0209213	126.591	down	GALGA27_FK23
CUST_166_PI428593799	0.0209213	83.5161	down	GALGA27_FK50
CUST_203_PI428593799	0.0209213	83.1337	down	GALGA27_FK47
CUST_76_PI428593799	0.0209213	72.4404	down	GALGA27_FK44
CUST_162_PI428593799	0.0209213	65.772	down	GALGA27_FK16
CUST_247_PI428593799	0.0209213	62.5812	down	GALGA25_CL3
CUST_156_PI428593799	0.0209213	53.3637	down	GALGA27_FK6
CUST_126_PI428593799	0.0209213	53.0786	down	GALGA27_FK33
CUST_96_PI428593799	0.0209213	51.3285	down	GALGA27_FK42
CUST_158_PI428593799	0.0209213	50.8382	down	GALGA27_FK8
CUST_276_PI428593799	0.0209213	49.7019	down	GALGA25_CL6
CUST_152_PI428593799	0.0209213	48.7756	down	GALGA_UnR_FK7
CUST_150_PI428593799	0.0209213	46.4775	down	GALGA27_FK26
CUST_130_PI428593799	0.0209213	44.1797	down	GALGA27_FK20
CUST_110_PI428593799	0.0209213	43.9898	down	GALGA27_FK38
CUST_195_PI428593799	0.0209213	43.5833	down	GALGA27_FK45
CUST_138_PI428593799	0.0209213	41.5335	down	GALGA27_FK35
CUST_282_PI428593799	0.0209213	40.0437	down	GALGA25_CL4
CUST_122_PI428593799	0.0209213	35.2964	down	GALGA25_FK11
CUST_178_PI428593799	0.0209213	32.8099	down	GALGA27_FK54
CUST_183_PI428593799	0.0209213	30.5093	down	GALGA27_FK11
CUST_88_PI428593799	0.0209213	25.5638	down	GALGA27_FK29
CUST_171_PI428593799	0.0209213	23.6965	down	GALGA27_FK15
CUST_234_PI428593799	0.0209213	21.5129	down	GALGA25_Ktn6
CUST_211_PI428593799	0.0209213	19.8105	down	GALGA27_FK32
CUST_120_PI428593799	0.0209213	17.5255	down	GALGA25_FK14
CUST_97_PI428593799	0.0209213	16.8771	down	GALGA27_FK7
CUST_146_PI428593799	0.0209213	16.6306	down	GALGA27_FK30
CUST_197_PI428593799	0.0209213	14.7509	down	GALGA25_FK13
CUST_176_PI428593799	0.0209213	14.3744	down	GALGA_UnR_FK3
CUST_128_PI428593799	0.0209213	13.8357	down	GALGA25_FK15
CUST_89_PI428593799	0.0209213	12.6408	down	GALGA27_FK5
CUST_240_PI428593799	0.0209213	11.9949	down	GALGA25_Ktn2
CUST_160_PI428593799	0.0209213	11.989	down	GALGA25_FK9
CUST_274_PI428593799	0.0209213	11.8797	down	GALGA25_CL2
CUST_214_PI428593799	0.0209213	11.6247	down	GALGA_UnR_FK9
CUST_117_PI428593799	0.0209213	11.2735	down	GALGA25_FK8
CUST_199_PI428593799	0.0209213	10.4051	down	GALGA25_FK1
CUST_174_PI428593799	0.0209213	9.42455	down	GALGA25_FK6
CUST_326_PI428593799	0.0209213	9.36241	down	GALGA27_FK43
CUST_267_PI428593799	0.0209213	8.91735	down	GALGA25_Ktn5
CUST_191_PI428593799	0.0209213	8.56279	down	GALGA25_FK3
CUST_182_PI428593799	0.0209213	8.56268	down	GALGA27_FK53
CUST_227_PI428593799	0.0209213	8.45655	down	GALGA_UnR_FK8
CUST_201_PI428593799	0.0209213	8.19818	down	GALGA1_FK1
CUST_86_PI428593799	0.0209213	8.11464	down	GALGA27_FK28
CUST_83_PI428593799	0.0209213	7.88973	down	GALGA27_FK25
CUST_286_PI428593799	0.0209213	7.58481	down	GALGA_UnR_CL1
CUST_223_PI428593799	0.0209213	7.2115	down	GALGA_UnR_FK5
CUST_82_PI428593799	0.0209213	7.20655	down	GALGA27_FK18
CUST_225_PI428593799	0.0209213	7.11308	down	GALGA_UnR_FK4
CUST_91_PI428593799	0.0209213	6.99135	down	GALGA25_FK12
CUST_190_PI428593799	0.0209213	6.95282	down	GALGA25_FK2
CUST_257_PI428593799	0.0209213	6.26495	down	GALGA25_Ktn7
CUST_205_PI428593799	0.0209213	6.01808	down	GALGA27_FK48
CUST_77_PI428593799	0.0209213	4.88655	down	GALGA10_FK2
CUST_220_PI428593799	0.0209213	4.82511	down	GALGA10_FK1
CUST_124_PI428593799	0.0209213	4.7612	down	GALGA27_FK34
CUST_271_PI428593799	0.0209213	4.17572	down	GALGA25_CL7
CUST_73_PI428593799	0.0209213	3.75273	down	GALGA27_FK22
CUST_111_PI428593799	0.0209213	3.72418	down	GALGA27_FK13
CUST_310_PI428593799	0.0209213	3.47433	down	GALGA2_FK1
CUST_80_PI428593799	0.0433081	3.19491	down	GALGA27_FK14
CUST_217_PI428593799	0.0209213	3.08311	down	GALGA_UnR_FK10
CUST_292_PI428593799	0.0209213	2.23518	down	GALGA6_BKJ3
CUST_261_PI428593799	0.0209213	2.13097	down	GALGA25_SC4

## Sheet: DF17vsDF19
# Notes : Created from Advanced Analysis operation: significance Analysis.
#Entitylist : Filtered on Flags [Detected]
#Interpretation : Exp_Group (Non-averaged)
#Experiment: DBF-17 vs DBF-19
#corrected p-value cut-off:0.05
#Fold change cut-off:2.0
#Selected Test : Mann-Whitney unpaired
#p-value computation: Asymptotic
#Multiple Testing Correction: No Correction
#
# Technology : Agilent.SingleColor.47032
Alpha-keratins
ProbeName	p	FC (abs)	Regulation	GeneName
CUST_64_PI428593799	0.0209213	5.46345	up	GALGA_12AKI_KRT42
CUST_50_PI428593799	0.0433081	3.91386	up	GALGA_5AKI_KRT19
Beta-keratins
ProbeName	p	FC (abs)	Regulation	GeneName
CUST_181_PI428593799	0.0209213	334.594	up	GALGA27_FK53
CUST_160_PI428593799	0.0209213	302.826	up	GALGA25_FK9
CUST_219_PI428593799	0.0209213	277.716	up	GALGA10_FK1
CUST_80_PI428593799	0.0209213	265.742	up	GALGA27_FK14
CUST_112_PI428593799	0.0209213	252.741	up	GALGA27_FK13
CUST_176_PI428593799	0.0209213	247.913	up	GALGA_UnR_FK3
CUST_214_PI428593799	0.0209213	239.659	up	GALGA_UnR_FK9
CUST_198_PI428593799	0.0209213	219.492	up	GALGA25_FK13
CUST_73_PI428593799	0.0209213	177.036	up	GALGA27_FK22
CUST_120_PI428593799	0.0209213	176.615	up	GALGA25_FK14
CUST_173_PI428593799	0.0209213	171.216	up	GALGA25_FK6
CUST_218_PI428593799	0.0209213	168.424	up	GALGA_UnR_FK10
CUST_92_PI428593799	0.0209213	167.064	up	GALGA25_FK12
CUST_192_PI428593799	0.0209213	162.856	up	GALGA25_FK3
CUST_77_PI428593799	0.0209213	158.921	up	GALGA10_FK2
CUST_121_PI428593799	0.0209213	156.028	up	GALGA25_FK11
CUST_189_PI428593799	0.0209213	155.789	up	GALGA25_FK2
CUST_229_PI428593799	0.0209213	154.712	up	GALGA25_CL10
CUST_202_PI428593799	0.0209213	136.125	up	GALGA1_FK1
CUST_100_PI428593799	0.0209213	135.429	up	GALGA27_FK10
CUST_81_PI428593799	0.0209213	120.155	up	GALGA27_FK18
CUST_128_PI428593799	0.0209213	116.265	up	GALGA25_FK15
CUST_118_PI428593799	0.0209213	109.467	up	GALGA25_FK8
CUST_124_PI428593799	0.0209213	106.782	up	GALGA27_FK34
CUST_90_PI428593799	0.0209213	94.9318	up	GALGA27_FK5
CUST_85_PI428593799	0.0209213	87.047	up	GALGA27_FK28
CUST_98_PI428593799	0.0209213	82.6461	up	GALGA27_FK7
CUST_212_PI428593799	0.0209213	74.5131	up	GALGA27_FK32
CUST_203_PI428593799	0.0209213	70.4139	up	GALGA27_FK47
CUST_205_PI428593799	0.0209213	69.9113	up	GALGA27_FK48
CUST_178_PI428593799	0.0209213	68.6522	up	GALGA27_FK54
CUST_106_PI428593799	0.0209213	60.3572	up	GALGA25_FK7
CUST_166_PI428593799	0.0209213	54.6486	up	GALGA27_FK50
CUST_254_PI428593799	0.0209213	52.8786	up	GALGA25_SC5
CUST_195_PI428593799	0.0209213	46.944	up	GALGA27_FK45
CUST_164_PI428593799	0.0209213	42.1293	up	GALGA27_FK52
CUST_87_PI428593799	0.0209213	37.5148	up	GALGA27_FK29
CUST_241_PI428593799	0.0209213	29.9168	up	GALGA25_SC2
CUST_145_PI428593799	0.0209213	25.8697	up	GALGA27_FK30
CUST_199_PI428593799	0.0209213	23.1668	up	GALGA25_FK1
CUST_305_PI428593799	0.0209213	21.7732	up	GALGA25_FL3
CUST_158_PI428593799	0.0209213	20.8817	up	GALGA27_FK8
CUST_172_PI428593799	0.0209213	19.819	up	GALGA27_FK15
CUST_260_PI428593799	0.0209213	19.5946	up	GALGA25_SC3
CUST_83_PI428593799	0.0209213	19.5161	up	GALGA27_FK25
CUST_184_PI428593799	0.0209213	18.9221	up	GALGA27_FK11
CUST_245_PI428593799	0.0209213	18.2235	up	GALGA25_FL2
CUST_291_PI428593799	0.0209213	17.1994	up	GALGA6_BKJ3
CUST_285_PI428593799	0.0433081	15.517	up	GALGA_UnR_CL1
CUST_75_PI428593799	0.0209213	15.0416	up	GALGA27_FK44
CUST_228_PI428593799	0.0209213	14.2017	up	GALGA_UnR_FK8
CUST_288_PI428593799	0.0433081	13.0726	up	GALGA25_CL1
CUST_262_PI428593799	0.0209213	11.9448	up	GALGA25_SC4
CUST_142_PI428593799	0.0209213	11.5828	up	GALGA27_FK3
CUST_131_PI428593799	0.0209213	11.3271	up	GALGA27_FK23
CUST_290_PI428593799	0.0433081	10.4917	up	GALGA25_CL8
CUST_302_PI428593799	0.0209213	9.82873	up	GALGA6_BKJ2
CUST_273_PI428593799	0.0433081	9.37208	up	GALGA25_CL2
CUST_272_PI428593799	0.0209213	9.28804	up	GALGA25_CL7
CUST_304_PI428593799	0.0209213	9.17341	up	GALGA6_BKJ1
CUST_144_PI428593799	0.0433081	8.73188	up	GALGA27_FK37
CUST_224_PI428593799	0.0209213	8.38698	up	GALGA_UnR_FK5
CUST_226_PI428593799	0.0209213	8.28604	up	GALGA_UnR_FK4
CUST_297_PI428593799	0.0209213	7.33126	up	GALGA25_Ktn9
CUST_137_PI428593799	0.0209213	7.24959	up	GALGA27_FK35
CUST_148_PI428593799	0.0433081	7.073	up	GALGA27_FK36
CUST_110_PI428593799	0.0433081	6.87218	up	GALGA27_FK38
CUST_295_PI428593799	0.0209213	6.77587	up	GALGA25_Ktn8
CUST_130_PI428593799	0.0433081	6.38804	up	GALGA27_FK20
CUST_95_PI428593799	0.0433081	6.33203	up	GALGA27_FK42
CUST_152_PI428593799	0.0433081	6.30192	up	GALGA_UnR_FK7
CUST_125_PI428593799	0.0433081	6.24806	up	GALGA27_FK33
CUST_135_PI428593799	0.0433081	6.2207	up	GALGA27_FK9
CUST_155_PI428593799	0.0433081	6.07668	up	GALGA27_FK6
CUST_149_PI428593799	0.0433081	5.91401	up	GALGA27_FK26
CUST_264_PI428593799	0.0209213	5.61694	up	GALGA25_SC1
CUST_162_PI428593799	0.0433081	5.59942	up	GALGA27_FK16
CUST_325_PI428593799	0.0209213	5.26159	up	GALGA27_FK43
CUST_234_PI428593799	0.0209213	5.25276	up	GALGA25_Ktn6
CUST_276_PI428593799	0.0209213	4.81595	up	GALGA25_CL6
CUST_310_PI428593799	0.0209213	4.57172	up	GALGA2_FK1
CUST_231_PI428593799	0.0209213	4.5442	up	GALGA25_SC10
CUST_281_PI428593799	0.0209213	4.09029	up	GALGA25_CL4
CUST_236_PI428593799	0.0209213	4.08096	up	GALGA_UnR_CL2
CUST_222_PI428593799	0.0433081	3.20809	up	GALGA25_SC7
CUST_266_PI428593799	0.0433081	2.79039	up	GALGA25_SC9
CUST_270_PI428593799	0.0209213	2.48922	up	GALGA25_CL9
CUST_308_PI428593799	0.0209213	2.46337	up	GALGA25_FL1

## Sheet: DF17vsWF17
# Notes : Created from Advanced Analysis operation: significance Analysis.
#Entitylist : Filtered on Flags [Detected]
#Interpretation : Exp_Group (Non-averaged)
#Experiment: DBF-17 vs WF-17
#corrected p-value cut-off:0.05
#Fold change cut-off:2.0
#Selected Test : Mann-Whitney unpaired
#p-value computation: Asymptotic
#Multiple Testing Correction: No Correction
#
# Technology : Agilent.SingleColor.47032
Alpha-Keratin
ProbeName	p	FC (abs)	Regulation	GeneName
CUST_40_PI428593799	0.0209213	2.83268	down	GALGA_1AKI_KRT12
CUST_51_PI428593799	0.0209213	2.74625	down	GALGA_6AKI_KRT42
CUST_61_PI428593799	0.0209213	2.74327	down	GALGA_11AKI_KRT42
CUST_13_PI428593799	0.0209213	2.35137	down	GALGA_10AKII_KRT75
CUST_60_PI428593799	0.0433081	2.04716	down	GALGA_10AKI_KRT17
CUST_63_PI428593799	0.0209213	2.00796	down	GALGA_12AKI_KRT42
Beta-Keratin
ProbeName	p	FC (abs)	Regulation	GeneName
CUST_242_PI428593799	0.0209213	21.6891	down	GALGA25_SC2
CUST_254_PI428593799	0.0209213	20.8487	down	GALGA25_SC5
CUST_262_PI428593799	0.0209213	20.2567	down	GALGA25_SC4
CUST_260_PI428593799	0.0209213	19.6201	down	GALGA25_SC3
CUST_264_PI428593799	0.0209213	16.5074	down	GALGA25_SC1
CUST_306_PI428593799	0.0209213	11.838	down	GALGA25_FL3
CUST_252_PI428593799	0.0209213	7.77904	down	GALGA25_FL4
CUST_307_PI428593799	0.0209213	7.26407	down	GALGA25_FL1
CUST_280_PI428593799	0.0433081	4.65104	down	GALGA25_Ktn3
CUST_239_PI428593799	0.0433081	3.69881	down	GALGA25_Ktn2
CUST_231_PI428593799	0.0209213	2.90848	down	GALGA25_SC10
CUST_265_PI428593799	0.0209213	2.13839	down	GALGA25_SC9

## Sheet: DF19vsWF19
# Notes : Created from Advanced Analysis operation: significance Analysis.
#Entitylist : Filtered on Flags [Detected]
#Interpretation : Exp_Group (Non-averaged)
#Experiment: DBF-19 vs WF-19
#corrected p-value cut-off:0.05
#Fold change cut-off:2.0
#Selected Test : Mann-Whitney unpaired
#p-value computation: Asymptotic
#Multiple Testing Correction: No Correction
#
# Technology : Agilent.SingleColor.47032
Alpha-Keratin
ProbeName	p	FC (abs)	Regulation	GeneName
CUST_64_PI428593799	0.0209213	4.87689	down	GALGA_12AKI_KRT42
CUST_61_PI428593799	0.0209213	3.1187	down	GALGA_11AKI_KRT42
CUST_14_PI428593799	0.0433081	2.47626	down	GALGA_10AKII_KRT75
Beta-Keratin
ProbeName	p	FC (abs)	Regulation	GeneName
CUST_254_PI428593799	0.0209213	422.71	down	GALGA25_SC5
CUST_241_PI428593799	0.0209213	300.083	down	GALGA25_SC2
CUST_260_PI428593799	0.0209213	144.471	down	GALGA25_SC3
CUST_262_PI428593799	0.0209213	96.1436	down	GALGA25_SC4
CUST_287_PI428593799	0.0433081	65.3189	down	GALGA25_CL1
CUST_285_PI428593799	0.0433081	64.9461	down	GALGA_UnR_CL1
CUST_264_PI428593799	0.0209213	37.1107	down	GALGA25_SC1
CUST_290_PI428593799	0.0433081	30.9037	down	GALGA25_CL8
CUST_273_PI428593799	0.0433081	28.8317	down	GALGA25_CL2
CUST_305_PI428593799	0.0209213	17.9612	down	GALGA25_FL3
CUST_276_PI428593799	0.0209213	10.7877	down	GALGA25_CL6
CUST_282_PI428593799	0.0209213	9.76082	down	GALGA25_CL4
CUST_213_PI428593799	0.0433081	6.75728	down	GALGA_UnR_FK9
CUST_220_PI428593799	0.0433081	5.742	down	GALGA10_FK1
CUST_231_PI428593799	0.0209213	4.99052	down	GALGA25_SC10
CUST_218_PI428593799	0.0209213	4.58608	down	GALGA_UnR_FK10
CUST_77_PI428593799	0.0433081	4.42051	down	GALGA10_FK2
CUST_248_PI428593799	0.0433081	4.04849	down	GALGA25_CL3
CUST_235_PI428593799	0.0209213	3.65051	down	GALGA_UnR_CL2
CUST_291_PI428593799	0.0433081	3.48242	down	GALGA6_BKJ3
CUST_266_PI428593799	0.0433081	3.2197	down	GALGA25_SC9
CUST_222_PI428593799	0.0433081	2.86905	down	GALGA25_SC7

## Sheet: Scale8vsDF8
# Notes : Created from Advanced Analysis operation: significance Analysis.
#Entitylist : Filtered on Flags [Detected]
#Interpretation : Exp_Group (Non-averaged)
#Experiment: Scale-8 vs DBF-8
#corrected p-value cut-off:0.05
#Fold change cut-off:2.0
#Selected Test : Mann-Whitney unpaired
#p-value computation: Asymptotic
#Multiple Testing Correction: No Correction
#
# Technology : Agilent.SingleColor.47032
Alpha-Keratin
ProbeName	p	FC (abs)	Regulation	GeneName
CUST_2_PI428593799	0.0338949	18.5317	down	GALGA_6AKII_KTN75
CUST_47_PI428593799	0.0338949	5.22332	up	GALGA_4AKI_KRT15
CUST_42_PI428593799	0.0338949	4.82469	down	GALGA_2AKI_KRT20
CUST_23_PI428593799	0.0338949	4.26252	up	GALGA_5AKII_KRT5
CUST_32_PI428593799	0.0338949	3.91924	up	GALGA_2AKII_KRTCochleal
CUST_27_PI428593799	0.0338949	3.36744	up	GALGA_13AKII_KRT8
Beta-Keratin
ProbeName	p	FC (abs)	Regulation	GeneName
CUST_176_PI428593799	0.0338949	6.4695	up	GALGA_UnR_FK3
CUST_201_PI428593799	0.0338949	3.80938	up	GALGA1_FK1
CUST_199_PI428593799	0.0338949	3.8275	up	GALGA25_FK1
CUST_122_PI428593799	0.0338949	7.35586	up	GALGA25_FK11
CUST_91_PI428593799	0.0338949	3.42531	up	GALGA25_FK12
CUST_197_PI428593799	0.0338949	6.40931	up	GALGA25_FK13
CUST_120_PI428593799	0.0338949	7.26222	up	GALGA25_FK14
CUST_128_PI428593799	0.0338949	5.82723	up	GALGA25_FK15
CUST_174_PI428593799	0.0338949	4.89617	up	GALGA25_FK6
CUST_117_PI428593799	0.0338949	5.3816	up	GALGA25_FK8
CUST_160_PI428593799	0.0338949	5.64027	up	GALGA25_FK9
CUST_232_PI428593799	0.0338949	4.07074	up	GALGA25_SC10
CUST_221_PI428593799	0.0338949	2.37298	up	GALGA25_SC7
CUST_76_PI428593799	0.0338949	2.1674	down	GALGA27_FK44
CUST_190_PI428593799	0.0338949	2.51195	up	GALGA25_FK2
CUST_191_PI428593799	0.0338949	4.32746	up	GALGA25_FK3

## Sheet: Scale8vsScale17
# Notes : Created from Advanced Analysis operation: significance Analysis.
#Entitylist : Filtered on Flags [Detected]
#Interpretation : Exp_Group (Non-averaged)
#Experiment: Scale-8 vs Scale-17
#corrected p-value cut-off:0.05
#Fold change cut-off:2.0
#Selected Test : Mann-Whitney unpaired
#p-value computation: Asymptotic
#Multiple Testing Correction: No Correction
#
# Technology : Agilent.SingleColor.47032
Alpha-Keratin
ProbeName	p	FC (abs)	Regulation	GeneName
CUST_61_PI428593799	0.0338949	43254.7	down	GALGA_11AKI_KRT42
CUST_57_PI428593799	0.0338949	25972.8	down	GALGA_9AKI_KRT17
CUST_16_PI428593799	0.0338949	22249.5	down	GALGA_9AKII_KRT79
CUST_11_PI428593799	0.0338949	13789.1	down	GALGA_11AKII_KRT6A
CUST_56_PI428593799	0.0338949	13440.4	down	GALGA_8AKI_KRT14
CUST_13_PI428593799	0.0338949	10618.1	down	GALGA_10AKII_KRT75
CUST_59_PI428593799	0.0338949	2371.76	down	GALGA_10AKI_KRT17
CUST_63_PI428593799	0.0338949	1363.24	down	GALGA_12AKI_KRT42
CUST_24_PI428593799	0.0338949	524.366	down	GALGA_5AKII_KRT5
CUST_46_PI428593799	0.0338949	381.943	down	GALGA_3AKI_KRT23
CUST_40_PI428593799	0.0338949	329.988	down	GALGA_1AKI_KRT12
CUST_34_PI428593799	0.0338949	284.931	down	GALGA_1AKII_KRT80
CUST_47_PI428593799	0.0338949	211.553	down	GALGA_4AKI_KRT15
CUST_37_PI428593799	0.0338949	188.329	down	GALGA_13AKII_KRT8
CUST_51_PI428593799	0.0338949	138.006	down	GALGA_6AKI_KRT42
CUST_26_PI428593799	0.0338949	103.838	down	GALGA_4AKII_KRT75
CUST_50_PI428593799	0.0338949	66.9039	up	GALGA_5AKI_KRT19
CUST_35_PI428593799	0.0338949	39.3177	down	GALGA_6AKII_KRT75
CUST_53_PI428593799	0.0338949	27.7616	down	GALGA_7AKI_KRT42
CUST_41_PI428593799	0.0338949	25.7733	down	GALGA_2AKI_KRT20
CUST_65_PI428593799	0.0338949	17.5088	down	GALGA_13AKI_KRT14
CUST_67_PI428593799	0.0323129	16.5341	down	GALGA_14AKI_KRT14
CUST_31_PI428593799	0.0338949	13.0064	up	GALGA_2AKII_KRTCochleal
CUST_18_PI428593799	0.0338949	6.3596	down	GALGA_8AKII_KRT1
CUST_9_PI428593799	0.0338949	5.18851	down	GALGA_12AKII_KRT75
Beta-Keratin
ProbeName	p	FC (abs)	Regulation	GeneName
CUST_287_PI428593799	0.0338949	150660	down	GALGA25_CL1
CUST_285_PI428593799	0.0338949	132856	down	GALGA_UnR_CL1
CUST_274_PI428593799	0.0338949	128990	down	GALGA25_CL2
CUST_278_PI428593799	0.0338949	80085.3	down	GALGA25_Ktn11
CUST_276_PI428593799	0.0323129	74159.1	down	GALGA25_CL6
CUST_282_PI428593799	0.0338949	68590.6	down	GALGA25_CL4
CUST_265_PI428593799	0.0338949	55097.7	down	GALGA25_SC9
CUST_272_PI428593799	0.0338949	45594.6	down	GALGA25_CL7
CUST_244_PI428593799	0.0323129	33041.7	down	GALGA25_SC8
CUST_222_PI428593799	0.0338949	26717.3	down	GALGA25_SC7
CUST_289_PI428593799	0.0338949	26636	down	GALGA25_CL8
CUST_164_PI428593799	0.0338949	16407.8	down	GALGA27_FK52
CUST_212_PI428593799	0.0338949	15144.6	down	GALGA27_FK32
CUST_76_PI428593799	0.0338949	15079	down	GALGA27_FK44
CUST_203_PI428593799	0.0338949	14612	down	GALGA27_FK47
CUST_296_PI428593799	0.0338949	12819.6	down	GALGA25_Ktn8
CUST_136_PI428593799	0.0338949	12139.2	down	GALGA27_FK9
CUST_99_PI428593799	0.0338949	11133.6	down	GALGA27_FK10
CUST_248_PI428593799	0.0323129	10893.7	down	GALGA25_CL3
CUST_131_PI428593799	0.0323129	10233.3	down	GALGA27_FK23
CUST_298_PI428593799	0.0338949	9939.15	down	GALGA25_Ktn9
CUST_232_PI428593799	0.0338949	9327.22	down	GALGA25_SC10
CUST_142_PI428593799	0.0338949	9199.81	down	GALGA27_FK3
CUST_82_PI428593799	0.0338949	8852.46	down	GALGA27_FK18
CUST_147_PI428593799	0.0338949	8575.42	down	GALGA27_FK36
CUST_80_PI428593799	0.0338949	8470.78	down	GALGA27_FK14
CUST_90_PI428593799	0.0338949	7582.69	down	GALGA27_FK5
CUST_85_PI428593799	0.0338949	6996.8	down	GALGA27_FK28
CUST_111_PI428593799	0.0338949	6958.79	down	GALGA27_FK13
CUST_143_PI428593799	0.0338949	6900.29	down	GALGA27_FK37
CUST_299_PI428593799	0.0338949	5735.36	down	GALGA25_Ktn1
CUST_73_PI428593799	0.0338949	5230.99	down	GALGA27_FK22
CUST_124_PI428593799	0.0338949	4667.07	down	GALGA27_FK34
CUST_229_PI428593799	0.0338949	3293.26	down	GALGA25_CL10
CUST_294_PI428593799	0.0338949	3084.63	down	GALGA25_CL11
CUST_166_PI428593799	0.0338949	3061.98	down	GALGA27_FK50
CUST_269_PI428593799	0.0338949	3014.74	down	GALGA25_CL9
CUST_256_PI428593799	0.0338949	2043.12	down	GALGA25_Ktn4
CUST_178_PI428593799	0.0338949	1923.12	down	GALGA27_FK54
CUST_88_PI428593799	0.0338949	1557.08	down	GALGA27_FK29
CUST_183_PI428593799	0.0338949	1454.14	down	GALGA27_FK11
CUST_158_PI428593799	0.0338949	1364.18	down	GALGA27_FK8
CUST_97_PI428593799	0.0338949	1264.02	down	GALGA27_FK7
CUST_162_PI428593799	0.0338949	1227.34	down	GALGA27_FK16
CUST_195_PI428593799	0.0338949	1225.63	down	GALGA27_FK45
CUST_126_PI428593799	0.0338949	1188.36	down	GALGA27_FK33
CUST_152_PI428593799	0.0338949	1186.96	down	GALGA_UnR_FK7
CUST_138_PI428593799	0.0338949	1153.23	down	GALGA27_FK35
CUST_171_PI428593799	0.0338949	1151.85	down	GALGA27_FK15
CUST_130_PI428593799	0.0338949	1141.61	down	GALGA27_FK20
CUST_145_PI428593799	0.0338949	1019.71	down	GALGA27_FK30
CUST_96_PI428593799	0.0338949	1011.61	down	GALGA27_FK42
CUST_156_PI428593799	0.0338949	981.969	down	GALGA27_FK6
CUST_110_PI428593799	0.0338949	941.552	down	GALGA27_FK38
CUST_150_PI428593799	0.0338949	865.292	down	GALGA27_FK26
CUST_240_PI428593799	0.0338949	830.101	down	GALGA25_Ktn2
CUST_182_PI428593799	0.0338949	595.562	down	GALGA27_FK53
CUST_261_PI428593799	0.0338949	546.435	down	GALGA25_SC4
CUST_213_PI428593799	0.0338949	524.513	down	GALGA_UnR_FK9
CUST_83_PI428593799	0.0338949	513.139	down	GALGA27_FK25
CUST_254_PI428593799	0.0338949	400.042	down	GALGA25_SC5
CUST_122_PI428593799	0.0338949	375.325	down	GALGA25_FK11
CUST_241_PI428593799	0.0338949	360.227	down	GALGA25_SC2
CUST_205_PI428593799	0.0338949	252.129	down	GALGA27_FK48
CUST_260_PI428593799	0.0338949	201.723	down	GALGA25_SC3
CUST_160_PI428593799	0.0338949	187.133	down	GALGA25_FK9
CUST_291_PI428593799	0.0338949	177.618	down	GALGA6_BKJ3
CUST_245_PI428593799	0.0338949	171.421	down	GALGA25_FL2
CUST_198_PI428593799	0.0338949	170.322	down	GALGA25_FK13
CUST_176_PI428593799	0.0338949	166.526	down	GALGA_UnR_FK3
CUST_267_PI428593799	0.0338949	162.778	down	GALGA25_Ktn5
CUST_120_PI428593799	0.0338949	147.765	down	GALGA25_FK14
CUST_236_PI428593799	0.0338949	131.771	down	GALGA_UnR_CL2
CUST_280_PI428593799	0.0338949	130.233	down	GALGA25_Ktn3
CUST_174_PI428593799	0.0338949	118.898	down	GALGA25_FK6
CUST_127_PI428593799	0.0338949	115.35	down	GALGA25_FK15
CUST_326_PI428593799	0.0338949	114.878	down	GALGA27_FK43
CUST_191_PI428593799	0.0338949	111.831	down	GALGA25_FK3
CUST_190_PI428593799	0.0338949	108.675	down	GALGA25_FK2
CUST_118_PI428593799	0.0338949	98.6988	down	GALGA25_FK8
CUST_218_PI428593799	0.0338949	98.0793	down	GALGA_UnR_FK10
CUST_202_PI428593799	0.0338949	96.2713	down	GALGA1_FK1
CUST_92_PI428593799	0.0338949	94.7891	down	GALGA25_FK12
CUST_306_PI428593799	0.0338949	87.4784	down	GALGA25_FL3
CUST_223_PI428593799	0.0338949	79.1973	down	GALGA_UnR_FK5
CUST_220_PI428593799	0.0338949	43.8518	down	GALGA10_FK1
CUST_264_PI428593799	0.0338949	37.6684	down	GALGA25_SC1
CUST_199_PI428593799	0.0338949	26.0229	down	GALGA25_FK1
CUST_106_PI428593799	0.0338949	21.3172	down	GALGA25_FK7
CUST_228_PI428593799	0.0338949	14.9452	down	GALGA_UnR_FK8
CUST_77_PI428593799	0.0338949	11.7852	down	GALGA10_FK2
CUST_257_PI428593799	0.0338949	11.7314	down	GALGA25_Ktn7
CUST_308_PI428593799	0.0338949	6.34962	down	GALGA25_FL1
CUST_226_PI428593799	0.0338949	6.31667	down	GALGA_UnR_FK4
CUST_251_PI428593799	0.0338949	4.1124	down	GALGA25_FL4
CUST_238_PI428593799	0.0338949	3.73707	down	GALGA25_Ktn10
CUST_310_PI428593799	0.0338949	3.67945	down	GALGA2_FK1
CUST_194_PI428593799	0.0338949	3.60149	down	GALGA27_FK46
CUST_304_PI428593799	0.0338949	3.04737	down	GALGA6_BKJ1
CUST_302_PI428593799	0.0338949	2.71846	down	GALGA6_BKJ2
CUST_324_PI428593799	0.0338949	2.44427	down	GALGA27_FK17

## Sheet: Scale8vsScale19
# Notes : Created from Advanced Analysis operation: significance Analysis.
#Entitylist : Filtered on Flags [Detected]
#Interpretation : Exp_Group (Non-averaged)
#Experiment: Scale-8 vs Scale-19
#corrected p-value cut-off:0.05
#Fold change cut-off:2.0
#Selected Test : Mann-Whitney unpaired
#p-value computation: Asymptotic
#Multiple Testing Correction: No Correction
#
# Technology : Agilent.SingleColor.47032
Alpha-Keratin
ProbeName	p	FC (abs)	Regulation	GeneName
CUST_61_PI428593799	0.0338949	32833.8	down	GALGA_11AKI_KRT42
CUST_57_PI428593799	0.0338949	23017.7	down	GALGA_9AKI_KRT17
CUST_16_PI428593799	0.0338949	21445.1	down	GALGA_9AKII_KRT79
CUST_56_PI428593799	0.0338949	19458.2	down	GALGA_8AKI_KRT14
CUST_13_PI428593799	0.0338949	13545.6	down	GALGA_10AKII_KRT75
CUST_11_PI428593799	0.0338949	12934.5	down	GALGA_11AKII_KRT6A
CUST_60_PI428593799	0.0338949	1978.86	down	GALGA_10AKI_KRT17
CUST_63_PI428593799	0.0338949	1139.93	down	GALGA_12AKI_KRT42
CUST_24_PI428593799	0.0338949	524.212	down	GALGA_5AKII_KRT5
CUST_45_PI428593799	0.0338949	462.17	down	GALGA_3AKI_KRT23
CUST_34_PI428593799	0.0338949	381.199	down	GALGA_1AKII_KRT80
CUST_51_PI428593799	0.0338949	307.521	down	GALGA_6AKI_KRT42
CUST_37_PI428593799	0.0338949	235.973	down	GALGA_13AKII_KRT8
CUST_48_PI428593799	0.0323129	218.288	down	GALGA_4AKI_KRT15
CUST_40_PI428593799	0.0338949	167.927	down	GALGA_1AKI_KRT12
CUST_50_PI428593799	0.0338949	160.441	up	GALGA_5AKI_KRT19
CUST_26_PI428593799	0.0338949	86.9741	down	GALGA_4AKII_KRT75
CUST_53_PI428593799	0.0338949	65.0229	down	GALGA_7AKI_KRT42
CUST_41_PI428593799	0.0338949	54.742	down	GALGA_2AKI_KRT20
CUST_35_PI428593799	0.0338949	45.683	down	GALGA_6AKII_KRT75
CUST_65_PI428593799	0.0338949	16.3666	down	GALGA_13AKI_KRT14
CUST_67_PI428593799	0.0338949	14.3659	down	GALGA_14AKI_KRT14
CUST_31_PI428593799	0.0338949	11.4023	up	GALGA_2AKII_KRTCochleal
Beta-Keratin
ProbeName	p	FC (abs)	Regulation	GeneName
CUST_287_PI428593799	0.0338949	165368	down	GALGA25_CL1
CUST_274_PI428593799	0.0338949	139533	down	GALGA25_CL2
CUST_285_PI428593799	0.0338949	136547	down	GALGA_UnR_CL1
CUST_276_PI428593799	0.0323129	83527	down	GALGA25_CL6
CUST_282_PI428593799	0.0338949	80394.5	down	GALGA25_CL4
CUST_265_PI428593799	0.0338949	65790	down	GALGA25_SC9
CUST_272_PI428593799	0.0338949	63840.8	down	GALGA25_CL7
CUST_278_PI428593799	0.0338949	41473.4	down	GALGA25_Ktn11
CUST_244_PI428593799	0.0338949	39026.5	down	GALGA25_SC8
CUST_289_PI428593799	0.0323129	36235.1	down	GALGA25_CL8
CUST_222_PI428593799	0.0323129	30651.9	down	GALGA25_SC7
CUST_164_PI428593799	0.0338949	20069.7	down	GALGA27_FK52
CUST_296_PI428593799	0.0323129	15758.1	down	GALGA25_Ktn8
CUST_298_PI428593799	0.0338949	12884.6	down	GALGA25_Ktn9
CUST_248_PI428593799	0.0323129	12377.4	down	GALGA25_CL3
CUST_203_PI428593799	0.0338949	10480.2	down	GALGA27_FK47
CUST_76_PI428593799	0.0338949	10433.1	down	GALGA27_FK44
CUST_142_PI428593799	0.0338949	7797.1	down	GALGA27_FK3
CUST_131_PI428593799	0.0338949	7521.66	down	GALGA27_FK23
CUST_232_PI428593799	0.0323129	5631.62	down	GALGA25_SC10
CUST_299_PI428593799	0.0338949	5067.89	down	GALGA25_Ktn1
CUST_294_PI428593799	0.0338949	2219.31	down	GALGA25_CL11
CUST_229_PI428593799	0.0338949	2019.61	down	GALGA25_CL10
CUST_212_PI428593799	0.0338949	1754.92	down	GALGA27_FK32
CUST_269_PI428593799	0.0338949	1442.95	down	GALGA25_CL9
CUST_100_PI428593799	0.0338949	1266.13	down	GALGA27_FK10
CUST_82_PI428593799	0.0338949	1071.2	down	GALGA27_FK18
CUST_80_PI428593799	0.0338949	1044.98	down	GALGA27_FK14
CUST_90_PI428593799	0.0338949	920.937	down	GALGA27_FK5
CUST_111_PI428593799	0.0338949	879.503	down	GALGA27_FK13
CUST_85_PI428593799	0.0338949	877.141	down	GALGA27_FK28
CUST_73_PI428593799	0.0338949	671.811	down	GALGA27_FK22
CUST_98_PI428593799	0.0338949	644.561	down	GALGA27_FK7
CUST_124_PI428593799	0.0338949	528.007	down	GALGA27_FK34
CUST_136_PI428593799	0.0338949	477.527	down	GALGA27_FK9
CUST_143_PI428593799	0.0338949	455.306	down	GALGA27_FK37
CUST_256_PI428593799	0.0338949	434.391	down	GALGA25_Ktn4
CUST_147_PI428593799	0.0338949	425.364	down	GALGA27_FK36
CUST_182_PI428593799	0.0338949	414.474	down	GALGA27_FK53
CUST_261_PI428593799	0.0338949	344.98	down	GALGA25_SC4
CUST_166_PI428593799	0.0338949	253.821	down	GALGA27_FK50
CUST_236_PI428593799	0.0338949	227.587	down	GALGA_UnR_CL2
CUST_178_PI428593799	0.0338949	222.832	down	GALGA27_FK54
CUST_254_PI428593799	0.0338949	210.032	down	GALGA25_SC5
CUST_223_PI428593799	0.0338949	174.963	down	GALGA_UnR_FK5
CUST_88_PI428593799	0.0338949	169.376	down	GALGA27_FK29
CUST_183_PI428593799	0.0338949	150.192	down	GALGA27_FK11
CUST_240_PI428593799	0.0338949	134.622	down	GALGA25_Ktn2
CUST_241_PI428593799	0.0338949	132.804	down	GALGA25_SC2
CUST_158_PI428593799	0.0338949	114.95	down	GALGA27_FK8
CUST_171_PI428593799	0.0338949	114.922	down	GALGA27_FK15
CUST_196_PI428593799	0.0338949	106.634	down	GALGA27_FK45
CUST_145_PI428593799	0.0338949	99.8856	down	GALGA27_FK30
CUST_260_PI428593799	0.0338949	98.6058	down	GALGA25_SC3
CUST_213_PI428593799	0.0338949	70.2294	down	GALGA_UnR_FK9
CUST_138_PI428593799	0.0338949	65.3145	down	GALGA27_FK35
CUST_110_PI428593799	0.0338949	57.4667	down	GALGA27_FK38
CUST_83_PI428593799	0.0338949	56.6446	down	GALGA27_FK25
CUST_130_PI428593799	0.0338949	55.6521	down	GALGA27_FK20
CUST_152_PI428593799	0.0338949	53.8316	down	GALGA_UnR_FK7
CUST_126_PI428593799	0.0338949	52.967	down	GALGA27_FK33
CUST_162_PI428593799	0.0338949	52.3792	down	GALGA27_FK16
CUST_96_PI428593799	0.0338949	52.356	down	GALGA27_FK42
CUST_156_PI428593799	0.0338949	40.4704	down	GALGA27_FK6
CUST_291_PI428593799	0.0338949	39.4413	down	GALGA6_BKJ3
CUST_150_PI428593799	0.0338949	36.472	down	GALGA27_FK26
CUST_218_PI428593799	0.0338949	32.4897	down	GALGA_UnR_FK10
CUST_122_PI428593799	0.0338949	24.2491	down	GALGA25_FK11
CUST_280_PI428593799	0.0338949	21.1332	down	GALGA25_Ktn3
CUST_205_PI428593799	0.0338949	20.7362	down	GALGA27_FK48
CUST_264_PI428593799	0.0338949	20.6388	down	GALGA25_SC1
CUST_227_PI428593799	0.0338949	19.0461	down	GALGA_UnR_FK8
CUST_220_PI428593799	0.0338949	9.76902	down	GALGA10_FK1
CUST_160_PI428593799	0.0338949	9.62769	down	GALGA25_FK9
CUST_176_PI428593799	0.0338949	9.51845	down	GALGA_UnR_FK3
CUST_120_PI428593799	0.0338949	8.8304	down	GALGA25_FK14
CUST_197_PI428593799	0.0338949	8.78699	down	GALGA25_FK13
CUST_325_PI428593799	0.0338949	7.95321	down	GALGA27_FK43
CUST_174_PI428593799	0.0338949	7.92292	down	GALGA25_FK6
CUST_127_PI428593799	0.0338949	7.91063	down	GALGA25_FK15
CUST_191_PI428593799	0.0338949	7.8442	down	GALGA25_FK3
CUST_117_PI428593799	0.0338949	7.53571	down	GALGA25_FK8
CUST_202_PI428593799	0.0338949	7.3745	down	GALGA1_FK1
CUST_190_PI428593799	0.0338949	7.08795	down	GALGA25_FK2
CUST_92_PI428593799	0.0338949	6.87342	down	GALGA25_FK12
CUST_257_PI428593799	0.0338949	6.68943	down	GALGA25_Ktn7
CUST_77_PI428593799	0.0338949	5.54402	down	GALGA10_FK2
CUST_199_PI428593799	0.0338949	4.62032	down	GALGA25_FK1
CUST_267_PI428593799	0.0338949	4.45765	down	GALGA25_Ktn5
CUST_238_PI428593799	0.0338949	4.12367	down	GALGA25_Ktn10
CUST_324_PI428593799	0.0338949	3.92024	down	GALGA27_FK17
CUST_310_PI428593799	0.0338949	3.56884	down	GALGA2_FK1
CUST_226_PI428593799	0.0338949	3.45012	down	GALGA_UnR_FK4
CUST_251_PI428593799	0.0338949	3.2017	down	GALGA25_FL4
CUST_302_PI428593799	0.0338949	2.15731	down	GALGA6_BKJ2
CUST_304_PI428593799	0.0338949	2.12377	down	GALGA6_BKJ1

## Sheet: Scale17vsDF17
# Notes : Created from Advanced Analysis operation: significance Analysis.
#Entitylist : Filtered on Flags [Detected, Not Detected]
#Interpretation : Exp_Group (Non-averaged)
#Experiment: Scale-17 vs DBF-17
#corrected p-value cut-off:0.05
#Fold change cut-off:2.0
#Selected Test : Mann-Whitney unpaired
#p-value computation: Asymptotic
#Multiple Testing Correction: No Correction
#
# Technology : Agilent.SingleColor.47032
Alpha-Keratin
ProbeName	p	FC (abs)	Regulation	GeneName
CUST_40_PI428593799	0.0209213	32.4601	up	GALGA_1AKI_KRT12
CUST_50_PI428593799	0.0209213	30.607	down	GALGA_5AKI_KRT19
CUST_61_PI428593799	0.0209213	27.6887	up	GALGA_11AKI_KRT42
CUST_13_PI428593799	0.0209213	24.5609	up	GALGA_10AKII_KRT75
CUST_63_PI428593799	0.0209213	17.715	up	GALGA_12AKI_KRT42
CUST_10_PI428593799	0.0201646	10.074	up	GALGA_12AKII_KRT75
CUST_59_PI428593799	0.0209213	7.84151	up	GALGA_10AKI_KRT17
CUST_12_PI428593799	0.0209213	3.96357	up	GALGA_11AKII_KRT6A
CUST_20_PI428593799	0.0209213	3.5593	up	GALGA_7AKII_KRT73
CUST_35_PI428593799	0.0209213	3.07228	up	GALGA_6AKII_KRT75
CUST_41_PI428593799	0.0209213	2.6241	down	GALGA_2AKI_KRT20
CUST_24_PI428593799	0.0209213	2.2401	up	GALGA_5AKII_KRT5
Beta-Keratin
ProbeName	p	FC (abs)	Regulation	GeneName
CUST_287_PI428593799	0.0209213	2767.15	up	GALGA25_CL1
CUST_272_PI428593799	0.0209213	2512.2	up	GALGA25_CL7
CUST_289_PI428593799	0.0209213	2508.71	up	GALGA25_CL8
CUST_286_PI428593799	0.0209213	1893.97	up	GALGA_UnR_CL1
CUST_273_PI428593799	0.0209213	1177.96	up	GALGA25_CL2
CUST_281_PI428593799	0.0209213	663.01	up	GALGA25_CL4
CUST_276_PI428593799	0.0201646	428.404	up	GALGA25_CL6
CUST_77_PI428593799	0.0433081	85.4723	down	GALGA10_FK2
CUST_217_PI428593799	0.0433081	83.9651	down	GALGA_UnR_FK10
CUST_280_PI428593799	0.0209213	66.6967	up	GALGA25_Ktn3
CUST_248_PI428593799	0.0201646	61.0872	up	GALGA25_CL3
CUST_219_PI428593799	0.0433081	59.841	down	GALGA10_FK1
CUST_239_PI428593799	0.0209213	53.2655	up	GALGA25_Ktn2
CUST_266_PI428593799	0.0209213	52.4131	up	GALGA25_SC9
CUST_235_PI428593799	0.0209213	47.095	up	GALGA_UnR_CL2
CUST_261_PI428593799	0.0209213	43.9443	up	GALGA25_SC4
CUST_231_PI428593799	0.0201646	30.9767	up	GALGA25_SC10
CUST_222_PI428593799	0.0209213	23.958	up	GALGA25_SC7
CUST_233_PI428593799	0.0433081	17.7628	down	GALGA25_Ktn6
CUST_244_PI428593799	0.0201646	15.2932	up	GALGA25_SC8
CUST_255_PI428593799	0.0209213	12.4002	up	GALGA25_Ktn4
CUST_267_PI428593799	0.0209213	12.3832	up	GALGA25_Ktn5
CUST_123_PI428593799	0.0433081	7.38656	up	GALGA27_FK34
CUST_82_PI428593799	0.0209213	7.18668	up	GALGA27_FK18
CUST_131_PI428593799	0.0201646	6.94671	up	GALGA27_FK23
CUST_241_PI428593799	0.0209213	6.94005	up	GALGA25_SC2
CUST_85_PI428593799	0.0209213	6.91073	up	GALGA27_FK28
CUST_112_PI428593799	0.0433081	6.74628	up	GALGA27_FK13
CUST_254_PI428593799	0.0209213	6.72306	up	GALGA25_SC5
CUST_80_PI428593799	0.0209213	6.52801	up	GALGA27_FK14
CUST_229_PI428593799	0.0209213	6.50944	up	GALGA25_CL10
CUST_260_PI428593799	0.0209213	6.41881	up	GALGA25_SC3
CUST_269_PI428593799	0.0209213	6.28184	up	GALGA25_CL9
CUST_142_PI428593799	0.0209213	6.28068	up	GALGA27_FK3
CUST_302_PI428593799	0.0209213	6.2441	down	GALGA6_BKJ2
CUST_291_PI428593799	0.0209213	6.09439	up	GALGA6_BKJ3
CUST_263_PI428593799	0.0209213	5.95845	up	GALGA25_SC1
CUST_76_PI428593799	0.0209213	5.93745	up	GALGA27_FK44
CUST_99_PI428593799	0.0209213	5.91214	up	GALGA27_FK10
CUST_304_PI428593799	0.0209213	5.4908	down	GALGA6_BKJ1
CUST_74_PI428593799	0.0433081	5.13542	up	GALGA27_FK22
CUST_98_PI428593799	0.0433081	4.83188	up	GALGA27_FK7
CUST_212_PI428593799	0.0433081	4.70093	up	GALGA27_FK32
CUST_226_PI428593799	0.0433081	4.59906	down	GALGA_UnR_FK4
CUST_164_PI428593799	0.0209213	4.57339	up	GALGA27_FK52
CUST_298_PI428593799	0.0209213	4.52099	up	GALGA25_Ktn9
CUST_90_PI428593799	0.0433081	4.275	up	GALGA27_FK5
CUST_258_PI428593799	0.0209213	4.17429	up	GALGA25_Ktn7
CUST_310_PI428593799	0.0433081	3.92936	down	GALGA2_FK1
CUST_252_PI428593799	0.0209213	3.66899	up	GALGA25_FL4
CUST_295_PI428593799	0.0209213	3.08454	up	GALGA25_Ktn8
CUST_224_PI428593799	0.0433081	2.94241	down	GALGA_UnR_FK5
CUST_238_PI428593799	0.0209213	2.87527	up	GALGA25_Ktn10
CUST_324_PI428593799	0.0209213	2.69419	up	GALGA27_FK17

## Sheet: Scale17vsScale19
# Notes : Created from Advanced Analysis operation: significance Analysis.
#Entitylist : Filtered on Flags [Detected]
#Interpretation : Exp_Group (Non-averaged)
#Experiment: Scale-17 vs Scale-19
#corrected p-value cut-off:0.05
#Fold change cut-off:2.0
#Selected Test : Mann-Whitney unpaired
#p-value computation: Asymptotic
#Multiple Testing Correction: No Correction
#
# Technology : Agilent.SingleColor.47032
Alpha-Keratin
ProbeName	p	FC (abs)	Regulation	GeneName
CUST_17_PI428593799	0.0209213	8.57327	up	GALGA_8AKII_KRT1
CUST_10_PI428593799	0.0209213	3.4982	up	GALGA_12AKII_KRT75
CUST_39_PI428593799	0.0433081	2.26809	up	GALGA_1AKI_KRT12
CUST_42_PI428593799	0.0433081	2.09982	down	GALGA_2AKI_KRT20
Beta-Keratin
ProbeName	p	FC (abs)	Regulation	GeneName
CUST_306_PI428593799	0.0209213	80.3236	up	GALGA25_FL3
CUST_245_PI428593799	0.0209213	47.852	up	GALGA25_FL2
CUST_267_PI428593799	0.0209213	39.1601	up	GALGA25_Ktn5
CUST_156_PI428593799	0.0433081	28.9052	up	GALGA27_FK6
CUST_136_PI428593799	0.0433081	28.7013	up	GALGA27_FK9
CUST_150_PI428593799	0.0433081	28.143	up	GALGA27_FK26
CUST_162_PI428593799	0.0433081	28.0478	up	GALGA27_FK16
CUST_125_PI428593799	0.0433081	28.0453	up	GALGA27_FK33
CUST_151_PI428593799	0.0294011	27.3371	up	GALGA_UnR_FK7
CUST_130_PI428593799	0.0433081	24.523	up	GALGA27_FK20
CUST_148_PI428593799	0.0433081	24.2112	up	GALGA27_FK36
CUST_96_PI428593799	0.0433081	22.9554	up	GALGA27_FK42
CUST_198_PI428593799	0.0433081	21.5319	up	GALGA25_FK13
CUST_160_PI428593799	0.0433081	21.1268	up	GALGA25_FK9
CUST_138_PI428593799	0.0433081	21.0637	up	GALGA27_FK35
CUST_109_PI428593799	0.0433081	20.1493	up	GALGA27_FK38
CUST_141_PI428593799	0.0433081	19.4686	up	GALGA27_FK3
CUST_176_PI428593799	0.0433081	19.3289	up	GALGA_UnR_FK3
CUST_143_PI428593799	0.0433081	19.1423	up	GALGA27_FK37
CUST_119_PI428593799	0.0433081	18.3148	up	GALGA25_FK14
CUST_189_PI428593799	0.0433081	17.1788	up	GALGA25_FK2
CUST_122_PI428593799	0.0433081	17.1173	up	GALGA25_FK11
CUST_326_PI428593799	0.0433081	17.0975	up	GALGA27_FK43
CUST_181_PI428593799	0.0433081	16.9523	up	GALGA27_FK53
CUST_174_PI428593799	0.0433081	16.6736	up	GALGA25_FK6
CUST_191_PI428593799	0.0433081	15.9561	up	GALGA25_FK3
CUST_127_PI428593799	0.0433081	15.9415	up	GALGA25_FK15
CUST_91_PI428593799	0.0433081	15.0851	up	GALGA25_FK12
CUST_201_PI428593799	0.0209213	15.0485	up	GALGA1_FK1
CUST_118_PI428593799	0.0433081	15.0426	up	GALGA25_FK8
CUST_106_PI428593799	0.0209213	10.5721	up	GALGA25_FK7
CUST_178_PI428593799	0.0433081	9.14112	up	GALGA27_FK54
CUST_240_PI428593799	0.0209213	7.16798	up	GALGA25_Ktn2
CUST_280_PI428593799	0.0209213	6.8809	up	GALGA25_Ktn3
CUST_199_PI428593799	0.0209213	5.77383	up	GALGA25_FK1
CUST_255_PI428593799	0.0209213	5.35429	up	GALGA25_Ktn4
CUST_291_PI428593799	0.0209213	4.76425	up	GALGA6_BKJ3
CUST_308_PI428593799	0.0433081	4.69057	up	GALGA25_FL1
CUST_218_PI428593799	0.0209213	3.16757	up	GALGA_UnR_FK10
CUST_241_PI428593799	0.0209213	2.61947	up	GALGA25_SC2
CUST_253_PI428593799	0.0433081	2.48378	up	GALGA25_SC5
CUST_269_PI428593799	0.0433081	2.34805	up	GALGA25_CL9
CUST_262_PI428593799	0.0209213	2.07788	up	GALGA25_SC4

[truncated: 4 more sheets: Scale17vsWF17, Scale19vsDF19, Scale19vsWf19, WF17vsWF19]
