# Supplementary material for: Dynamic evolution of the alpha (α) and beta (β) keratins has accompanied integument diversification and the adaptation of birds into novel lifestyles
Source: BMC Evol Biol. 2014 Dec 12;14:249. doi: 10.1186/s12862-014-0249-1 (PMC4264316; doi:10.1186/s12862-014-0249-1)
Supplement: Additional file 6: — Contains tables listing species and identification number for the sequences used as queries in genome searches. [file 12862_2014_249_MOESM6_ESM.xlsx]

## Sheet: TypeI_Alpha_keratins
Species	Identification Number
Anolis carolinensis	GI: 327279477
Anolis carolinensis	GI: 327264559
Anolis carolinensis	GI: 327264555
Anolis carolinensis	GI: 327264551
Anolis carolinensis	GI: 327264547
Anolis carolinensis	GI: 327264543
Anolis carolinensis	GI: 327264539
Anolis carolinensis	GI: 327264444
Anolis carolinensis	GI: 327264432
Anolis carolinensis	GI: 327264561
Anolis carolinensis	GI: 327264553
Anolis carolinensis	GI: 327264549
Anolis carolinensis	GI: 327264545
Anolis carolinensis	GI: 327264541
Anolis carolinensis	GI: 327264537
Anolis carolinensis	GI: 327264442
Anolis carolinensis	GI: 327264438
Anolis carolinensis	GI: 327264434
Anolis carolinensis	GI: 327264430
Anolis carolinensis	GI: 327260347
Anolis carolinensis	GI: 208972044
Gallus gallus	cdsid_NP_001001311.2
Gallus gallus	cdsid_NP_990340.1
Gallus gallus	cdsid_NP_001001312.1
Gallus gallus	cdsid_XP_003642876.1
Gallus gallus	cdsid_XP_418162.3
Gallus gallus	cdsid_XP_001235182.2
Gallus gallus	cdsid_XP_003642867.1
Gallus gallus	cdsid_XP_418168.2
Gallus gallus	cdsid_XP_001233972.1
Gallus gallus	cdsid_XP_003642868.1
Gallus gallus	cdsid_XP_418163.3
Gallus gallus	cdsid_XP_418167.3
Gallus gallus	cdsid_XP_425874.2
Homo sapiens	GI: 40354193

## Sheet: TypeII_Alpha_keratins
Species	Identification Number
Anolis carolinensis	GI: 327275737
Anolis carolinensis	GI: 327275733
Anolis carolinensis	GI: 327275729
Anolis carolinensis	GI: 327275725
Anolis carolinensis	GI: 327275721
Anolis carolinensis	GI: 327279491
Anolis carolinensis	GI: 327275735
Anolis carolinensis	GI: 327275731
Anolis carolinensis	GI: 327275727
Anolis carolinensis	GI: 327275723
Anolis carolinensis	GI: 327275719
Anolis carolinensis	GI: 327275507
Anolis carolinensis	GI: 327275503
Anolis carolinensis	GI: 327275499
Anolis carolinensis	GI: 327260349
Anolis carolinensis	GI: 327275505
Anolis carolinensis	GI: 327275494
Anolis carolinensis	GI: 327275496
Anolis carolinensis	GI: 327275501
Anolis carolinensis	GI: 208972040
Gallus gallus	GI: 45384377
Gallus gallus	GI: 47604941
Gallus gallus	GI: 363745007
Gallus gallus	cdsid_NP_001001313.1
Gallus gallus	cdsid_NP_001001314.1
Gallus gallus	cdsid_NP_001001195.1
Gallus gallus	cdsid_XP_003643660.1
Gallus gallus	cdsid_XP_424505.3
Gallus gallus	cdsid_XP_428852.3
Gallus gallus	cdsid_XP_428851.3
Gallus gallus	cdsid_XP_001232027.2
Gallus gallus	cdsid_XP_001232152.1
Gallus gallus	cdsid_XP_428853.2
Gallus gallus	cdsid_XP_001232221.2
Gallus gallus	cdsid_XP_003643171.1
Gallus gallus	cdsid_XP_428850.2
Gallus gallus	cdsid_XP_001231586.2

## Sheet: Beta_keratins
Species	Identification Number
Gallus gallus	P25692
Columba livia	Q9PRI5
Columba livia	O93499
Columba livia	O93500
Columba livia	Q9PSV3
Gallus gallus	P20308
Cathartes aura	Q98U06
Gallus gallus	P04458
Mycteria americana	Q98U05
Gallus gallus	P02450
Gallus gallus	P20307
Gallus gallus	O13152
Coturnix coturnix japonica	Q92012
Anas platyrhynchos	P08335
Columba livia	P07521
Dromaius novaehollandiae	P02449
Larus novaehollandiae	P02451
Gallus gallus	P04459
